# Supplementary material for: An integrative phylogenomic approach to elucidate the evolutionary history and divergence times of Neuropterida (Insecta: Holometabola)
Source: BMC Evol Biol. 2020 Jun 3;20:64. doi: 10.1186/s12862-020-01631-6 (PMC7268685; doi:10.1186/s12862-020-01631-6)
Supplement: Supplementary file 1 — Additional file 1: Supplementary Tables S1–S20. The supplementary tables include: 1) descriptive statistics of the results of orthology assignment, 2) results of FcLM analyses, 3) summarized results of the divergence times estimates as resulted from the different runs (MCMC chains) and fossil calibrations (see also Additional file 2), 4) results of the character mapping analysis under the transcriptomic pattern of phylogeny, 5) descriptive statistics of newly sequenced and previously published transcriptomic and genomic data, 6) overview of the official gene sets used in the orthology assignment step, 7) descriptions of analyzed supermatrices (see Additional file 2), 8) list of fossil calibrations used for divergence time estimation, 9) summarized statistics of the results of the alignment refinement, 10) branch support statistics inferred from the summary coalescent phylogenetic analyses, 11) results of model-selection for the analyses of evolution of larval ecologies. [file 12862_2020_1631_MOESM1_ESM.xlsx]

## Sheet: Table S1
Table S1: Descriptive statistics of the results of orthology assignment for all transcriptomic and genomic data sets (OGSs) analyzed in the present study. Results are shown at the amino-acid sequence level. Grey-shaded cells refer to the outgroup taxa.
No.	Species name	Order	Family	Not included in downstream analyses	No. of orthologous hits	Assigned % of COGs	Cumulative number of amino acids	Mean length	Median length	Maximum length	Minimum length
1	Chauliodes sp.	Megaloptera	Corydalidae, Chauliodinae		3477	0.87296	1337912	384	309	8023	13
2	Neohermes sp.	Megaloptera	Corydalidae, Chauliodinae		3620	0.908863	1419241	392	312	9751	24
3	Corydalidae sp.	Megaloptera	Corydalidae		3485	0.874969	1158951	332	284	2541	25
4	Corydalus cornutus	Megaloptera	Corydalidae		3543	0.889531	1286217	363	300	3654	17
5	Protohermes grandis	Megaloptera	Corydalidae		3142	0.788853	922557	293	248	2874	6
6	Protohermes xanthodes	Megaloptera	Corydalidae		3777	0.94828	1619455	428	340	7670	30
7	Sialis lutaria 1 (published)	Megaloptera	Sialidae	x	1935	0.485815	342324	176	160	803	8
8	Sialis lutaria 2	Megaloptera	Sialidae		3505	0.87999	1219957	348	286	7695	8
9	Sialis fuliginosa	Megaloptera	Sialidae		3491	0.876475	1211884	347	295	2899	8
10	Bubopsis andromache	Neuroptera	Ascalaphidae		3576	0.897816	1301975	364	300.5	3474	25
11	Libelloides macaronius	Neuroptera	Ascalaphidae		3608	0.90585	1373448	380	306	4539	24
12	Ascalaphidae sp.	Neuroptera	Ascalaphidae		3543	0.889531	1369696	386	310	4634	15
13	Podallea sp.	Neuroptera	Berothidae		3599	0.90359	1137799	316	263	3559	11
14	Nodalla sp.	Neuroptera	Berothidae		3497	0.877981	1163006	332	287	2345	11
15	Chrysopa perla	Neuroptera	Chrysopidae		3451	0.866432	1052833	305	247	3532	8
16	Chrysopa dorsalis	Neuroptera	Chrysopidae		3548	0.890786	1206705	340	276	3779	22
17	Chrysoperla carnea	Neuroptera	Chrysopidae		3642	0.914386	1392727	382	314	4065	31
18	Hypochrysa elegans	Neuroptera	Chrysopidae		3101	0.778559	975971	314	251	3766	11
19	Pseudomallada flavifrons flavifrons	Neuroptera	Chrysopidae		3143	0.789104	1006114	320	267	3026	7
20	Pseudomallada ventralis	Neuroptera	Chrysopidae		3142	0.788853	1000786	318	270	3182	13
21	Pseudomallada prasinus	Neuroptera	Chrysopidae		3571	0.89656	1275783	357	297	3599	29
22	Cunctochrysa albolineata	Neuroptera	Chrysopidae		3394	0.852122	1150945	339	286	3599	27
23	Chrysotropia ciliata	Neuroptera	Chrysopidae		3269	0.820738	1071510	327	278	2711	26
24	Chrysopa phyllochroma	Neuroptera	Chrysopidae		3484	0.874718	1227366	352	297	2387	10
25	Chrysopa formosa	Neuroptera	Chrysopidae		3396	0.852624	1014489	298	256.5	1977	11
26	Peyerimhoffina gracilis 1	Neuroptera	Chrysopidae	x	2721	0.683153	736897	270	237	1746	11
27	Peyerimhoffina gracilis 2	Neuroptera	Chrysopidae		3266	0.819985	937587	287	239	1926	8
28	Nineta pallida	Neuroptera	Chrysopidae		2928	0.735124	695861	237	197	4894	9
29	Chrysopa pallens	Neuroptera	Chrysopidae		3429	0.860909	1083614	316	262	7483	6
30	Suarius sp.	Neuroptera	Chrysopidae		3300	0.828521	1088273	329	275	5296	21
31	Coniopteryx sp.	Neuroptera	Coniopterygidae		3205	0.80467	987234	308	267	1666	10
32	Coniopteryx pygmaea	Neuroptera	Coniopterygidae		3406	0.855134	1124107	330	275	3909	10
33	Semidalis aleyrodiformis	Neuroptera	Coniopterygidae		2645	0.664072	615323	232	205	1394	7
34	Conwentzia psociformis	Neuroptera	Coniopterygidae		3489	0.875973	1208930	346	293	2097	8
35	Dilar turcicus	Neuroptera	Dilaridae		3552	0.89179	1200919	338	269	4697	19
36	Hemerobius marginatus	Neuroptera	Hemerobiidae		3599	0.90359	1159978	322	269	3093	8
37	Hemerobius stigma	Neuroptera	Hemerobiidae		3434	0.862164	1101168	320	277	7483	6
38	Hemerobius micans	Neuroptera	Hemerobiidae		3413	0.856892	987664	289	251	2038	8
39	Hemerobius nitidulus	Neuroptera	Hemerobiidae		3523	0.884509	1242326	352	300	3742	6
40	Hemerobius pini	Neuroptera	Hemerobiidae		3441	0.863922	1081356	314	265	2392	7
41	Hemerobius humulinus	Neuroptera	Hemerobiidae		3522	0.884258	1066832	302	253	2931	8
42	Hemerobius handschini	Neuroptera	Hemerobiidae		3456	0.867688	1164902	337	292	2548	8
43	Megalomus tortricoides	Neuroptera	Hemerobiidae		3441	0.863922	1069822	310	258	3922	20
44	Drepanepteryx phalaenoides	Neuroptera	Hemerobiidae		3496	0.87773	1256741	359	296	2826	9
45	Sympherobius elegans	Neuroptera	Hemerobiidae		3323	0.834296	969477	291	255	2380	19
46	Sympherobius pygmaeus	Neuroptera	Hemerobiidae		3535	0.887522	1296493	366	309	4643	11
47	Micromus variegatus	Neuroptera	Hemerobiidae		3597	0.903088	1303361	362	302	3297	11
48	Micromus lanosus	Neuroptera	Hemerobiidae		3495	0.877479	1260416	360	302	7484	21
49	Micromus paganus	Neuroptera	Hemerobiidae		3359	0.843334	1071599	319	270	7560	28
50	Wesmaelius ravus	Neuroptera	Hemerobiidae		3522	0.884258	1224981	347	292	2802	7
51	Wesmaelius concinnus	Neuroptera	Hemerobiidae		3131	0.786091	881972	281	258	1421	6
52	Megalithone tillyardi	Neuroptera	Ithonidae		3333	0.836806	696932	209	178	3474	9
53	Mantispa styriaca	Neuroptera	Mantispidae		3667	0.920663	1379170	376	306	3508	12
54	Mantispinae sp.	Neuroptera	Mantispidae		3605	0.905097	1191904	330	279	3293	14
55	Eumantispa harmandi	Neuroptera	Mantispidae		3585	0.900075	1260159	351	288	5020	22
56	Distoleon tetragrammicus	Neuroptera	Myrmeleontidae		3428	0.860658	1183465	345	279	4490	9
57	Solter liber	Neuroptera	Myrmeleontidae		3287	0.825257	1004537	305	246	2946	30
58	Dendroleon pantherinus	Neuroptera	Myrmeleontidae		3461	0.868943	1186348	342	280	8865	23
59	Megistoleon ritsemae	Neuroptera	Myrmeleontidae		3133	0.786593	949788	303	243	3223	28
60	Myrmeleon formicarius	Neuroptera	Myrmeleontidae		3139	0.788099	971040	309	249	3743	20
61	Pseudimares aphrodite	Neuroptera	Myrmeleontidae		3563	0.894552	1338686	375	310	3656	29
62	Neuroleon sp.	Neuroptera	Myrmeleontidae		3287	0.825257	1036961	315	253	3655	9
63	Macronemurus sp.	Neuroptera	Myrmeleontidae		3048	0.765252	888944	291	239	2031	12
64	Euroleon nostras	Neuroptera	Myrmeleontidae		3465	0.869947	1164154	335	278	3722	28
65	Palpares libelluloides 1	Neuroptera	Myrmeleontidae	x	2812	0.706001	715067	254	221	8669	13
66	Palpares libelluloides 2	Neuroptera	Myrmeleontidae		2868	0.72006	743510	259	223	4830	19
67	Crocinae sp.	Neuroptera	Nemopteridae		3397	0.852875	1252687	368	304	4810	17
68	Nemoptera sinuata	Neuroptera	Nemopteridae		3222	0.808938	1004438	311	257.5	4005	10
69	Halter nutans	Neuroptera	Nemopteridae		2615	0.65654	679424	259	208	3521	6
70	Nevrorthus apatelios	Neuroptera	Nevrorthidae		3678	0.923425	1337190	363	307	2877	11
71	Norfolius howensis	Neuroptera	Nymphidae		3000	0.753201	809736	269	220	4766	21
72	Polystoechotes punctatus	Neuroptera	Polystoechotidae		3199	0.803163	954042	298	247	3526	9
73	Sisyra nigra	Neuroptera	Sisyridae		3529	0.886016	1210056	342	287	2906	6
74	Sisyra terminalis	Neuroptera	Sisyridae		3621	0.909114	1325341	366	303	3117	27
75	Osmylus fulvicephalus	Neuroptera	Osmylidae		3501	0.878986	1293007	369	302	4933	25
76	Raphidia mediterranea	Raphidioptera	Raphidiidae		3507	0.880492	1285212	366	304	4091	19
77	Fibla maclachlani	Raphidioptera	Inocelliidae		3203	0.804168	989022	308	256	7460	8
78	Negha sp.	Raphidioptera	Inocelliidae		3036	0.76224	766295	252	214	2592	32
79	Turcoraphidia amara	Raphidioptera	Raphidiidae		3536	0.887773	1292901	365	299	4502	18
80	Venustoraphidia nigricollis	Raphidioptera	Raphidiidae		3600	0.903841	1331895	369	306	3936	24
81	Xanthostigma gobicola	Raphidioptera	Raphidiidae		3297	0.827768	1002426	304	261	2523	17
82	Subilla sp.	Raphidioptera	Raphidiidae		3524	0.88476	1280111	363	299.5	3507	21
83	Ornatoraphidia flavilabris	Raphidioptera	Raphidiidae		3231	0.811198	1024655	317	256	4015	22
84	Phaeostigma divina divina	Raphidioptera	Raphidiidae		3424	0.859654	1179962	344	277	3898	18
85	Phaeostigma major	Raphidioptera	Raphidiidae		3435	0.862415	1244886	362	297	7556	32
86	Puncha ratzeburgi	Raphidioptera	Raphidiidae		3640	0.913884	1368561	375	309	3038	29
87	Subilla confinis	Raphidioptera	Raphidiidae		3540	0.888777	1223926	345	285	3090	18
88	Dichrostigma flavipes	Raphidioptera	Raphidiidae		3472	0.871705	1338501	385	319	3322	18
89	Ohmella baetica bolivari	Raphidioptera	Raphidiidae		3669	0.921165	1517683	413	332	5206	8
90	Atlantoraphidia maculicollis	Raphidioptera	Raphidiidae		3401	0.853879	1134341	333	275	4136	29
91	Agulla sp.	Raphidioptera	Raphidiidae		2896	0.72709	755377	260	225	3520	6
92	Mongoloraphidia sororcula	Raphidioptera	Raphidiidae		3457	0.867939	1247030	360	291	4502	15
93	Parvoraphidia microstigma 1	Raphidioptera	Raphidiidae	x	2841	0.713281	748490	263	234	8396	8
94	Parvoraphidia microstigma 2	Raphidioptera	Raphidiidae		2903	0.728848	798124	274	245	1807	18
95	Inocellia japonica	Raphidioptera	Inocelliidae		3424	0.859654	1172661	342	286	3189	15
96	Inocellia crassicornis	Raphidioptera	Inocelliidae		3358	0.843083	1143076	340	282	4495	15
97	Tenthredo koehleri	Hymenoptera	Tenthredinidae		3642	0.914386	1690904	464	374	8865	40
98	Cotesia vestalis	Hymenoptera	Braconidae		3662	0.919407	1387361	378	325	5843	34
99	Exoneura robusta	Hymenoptera	Apidae	x	2591	0.650515	416351	160	144	1331	13
100	Apis mellifera	Hymenoptera	Apidae		3862	0.969621	1828348	473	375	6275	7
101	Nasonia vitripennis v. 1.2	Hymenoptera	Pteromalidae	x	3781	0.949284	1694121	448	353	6602	42
102	Nasonia vitripennis v. 2.0	Hymenoptera	Pteromalidae		3842	0.9646	1769117	460	366	6600	15
103	Harpegnathos saltator	Hymenoptera	Formicidae		3909	0.981421	1969694	503	393	6938	33
104	Meloe violaceus	Coleoptera	Meloidae		3704	0.929952	1487825	401	331	3225	15
105	Aleochara curtula	Coleoptera	Staphylinidae		3604	0.904846	1320467	366	318	1960	11
106	Gyrinus marinus	Coleoptera	Gyrinidae		3275	0.822245	1049550	320	284	3603	15
107	Lepicerus sp	Coleoptera	Lepiceridae		3771	0.946774	1290532	342	294	2920	13
108	Priacma serrata	Coleoptera	Cupedidae	x	2244	0.563394	323816	144	138	528	20
109	Carabus granulatus	Coleoptera	Carabidae		3111	0.78107	693330	222	193	2803	26
110	Dendroctonus ponderosae	Coleoptera	Curculionidae	x	2693	0.676124	667580	247	229	1136	7
111	Mengenilla moldrzyki	Strepsiptera	Mengenillidae		2505	0.628923	461825	184	140	2900	9
112	Stylops melittae	Strepsiptera	Stylopidae		3226	0.809942	1163563	360	273	4079	6
113	Xenos vesparum 1	Strepsiptera	Xenidae	x	3154	0.791865	1095140	347	263	2939	6
114	Xenos vesparum 2	Strepsiptera	Xenidae		3168	0.79538	1130155	356	272	3540	6
115	Micropterix calthella	Lepidoptera	Micropterigidae		2576	0.646749	411810	159	138	1430	8
116	Dyseriocrania subpurpurella	Lepidoptera	Eriocraniidae		2758	0.692443	745107	270	227	1670	20
117	Nemophora degeerella	Lepidoptera	Adelidae		3563	0.894552	1296578	363	300	6584	6
118	Polyommatus icarus	Lepidoptera	Lycaenidae		3413	0.856892	1141036	334	281	4030	18
119	Parides eurimedes	Lepidoptera	Papilionidae		3699	0.928697	1550784	419	334	8027	21
120	Zygaena fausta	Lepidoptera	Zygaenidae		3415	0.857394	1069865	313	252	4153	31
121	Manduca sexta	Lepidoptera	Sphingidae	x	2476	0.621642	678811	274	213	2451	6
122	Hydroptila sp	Trichoptera	Hydroptilidae		3657	0.918152	1289369	352	294	3207	20
123	Rhyacophila fasciata	Trichoptera	Rhyacophilidae	x	2340	0.587497	492367	210	178	2223	6
124	Platycentropus radiatus	Trichoptera	Limnephilidae	x	2484	0.623651	627032	252	209	2828	10
125	Philopotamus ludificatus	Trichoptera	Philopotamidae	x	2332	0.585488	385447	165	148	2893	7
126	Bibio marci	Diptera	Bibionidae	x	2934	0.736631	692311	235	188	3229	6
127	Trichocera saltator	Diptera	Trichoceridae		3763	0.944765	1339400	355	288	4537	11
128	Tipula maxima	Diptera	Tipulidae	x	2450	0.615114	493708	201	187	1082	16
129	Aedes aegypti v. 1.2	Diptera	Culicidae	x	3801	0.954306	1533021	403	322	5834	38
130	Aedes aegypti v. 3.3	Diptera	Culicidae		3803	0.954808	1542724	405	322	5834	38
131	Anopheles gambiae	Diptera	Culicidae		3842	0.9646	1609252	418	327.5	9121	13
132	Phlebotomus papatasi	Diptera	Psychodidae	x	2198	0.551845	478388	217	200	821	11
133	Glossina morsitans morsitans	Diptera	Glossinidae	x	2612	0.655787	696249	266	242	1532	21
134	Glossina morsitans OGS	Diptera	Glossinidae		3734	0.937484	1659192	444	350	8591	32
135	Sarcophaga crassipalpis	Diptera	Sarcophagidae	x	2500	0.627668	442620	177	149.5	824	27
136	Rhagoletis pomonella	Diptera	Tephritidae	x	2241	0.562641	347825	155	119	1733	23
137	Ceratophyllus gallinae	Siphonaptera	Ceratophyllidae		3513	0.881998	1273825	362	296	5594	13
138	Ctenocephalides felis	Siphonaptera	Pulicidae		3463	0.869445	1298928	375	296	4482	25
139	Boreus hyemalis	Mecoptera	Boreidae		3506	0.880241	1268018	361	290	8452	8
140	Panorpa vulgaris	Mecoptera	Panorpidae		3352	0.841577	1193317	356	294	3250	7
141	Bittacus pilicornis	Mecoptera	Bittacidae	x	2029	0.509415	398139	196	151	2440	7

## Sheet: Table S2
Table S2: Tested phylogenetic hypotheses and the results of four-cluster likelihood mapping (FcLM) for the original and the permuted datasets (data of supermatrix E). Proportion of quartets supporting each unambiguous topology is given in percentages (%). Percentages correspond to the values in the areas (Voronoi cells) 1, 2, and 3 of the 2D simplex (note that one simplex graph consist of seven V…
No.	Phylogenetic hypotheses	Justification	FcLM Groups	Outgroup defined for the quartet analyses	No. of partitions	No. of species	No. of quartets	Quartet expectation according to the analysis of supermatrix E	Hypotheses’ notations	Results supermatrix E	Results Supermatrix E	Results Supermatrix E	Results Supermatrix E
										Original	Permutation I	Permutation II	Permutation III
1	Megaloptera and Neuroptera are sister groups	Reconstructed tree implies Megaloptera + Neuroptera as sister taxa. If artifact, FcLM analyses should indicate alternatives.	G1: Raphidioptera	G4	1825	119	276480	(G1, G4), (G2, G3)	H1: (G1, G4), (G2, G3)	0.856	0.27	0.258	0.328
			G2: Megaloptera						H2: (G2, G4), (G1, G3)	0	0.234	0.228	0.306
			G3: Neuroptera						H3: (G3, G4), (G1, G2)	0.143	0.461	0.469	0.312
			G4: Outgroups
2	Coniopterygidae not sister group to Sisyridae	Reconstructed tree implies Coniopterygidae as sister group to all other Neuroptera. Morphological data are in conflict with this result. They imply a sister group relationship of Coniopterygidae and Sisyridae. In this case FcLM analyses should show some signal for Coniopterygidae + Sisyridae.	G1: Coniopterygidae	G2	1733	8	8	(G3, G4), (G1, G2)	H1: (G1, G4), (G2, G3)	0	0.125	0.375	0.875
			G2: Osmylidae						H2: (G2, G4), (G1, G3)	1	0.25	0.375	0
			G3: Sisyridae						H3: (G3, G4), (G1, G2)	0	0.625	0.25	0.125
			G4: Nevrorthidae
3	Nevrorthidae and Sisyridae are sister groups	Reconstructed tree implies Nevrorthidae and Sisyridae are sister taxa. Morphological data are in strong conflict with this result. If artefact quartets should indicate alternatives.	G1: Dilaridae+remaining Neuroptera (without Coniopterygidae)	G1	1759	60	112	(G1, G2), (G3, G4)	H1: (G1, G4), (G2, G3)	0	0.536	0.482	0.295
			G2: Osmylidae						H2: (G2, G4), (G1, G3)	0.482	0.188	0.223	0.304
			G3: Sisyridae						H3: (G3, G4), (G1, G2)	0.518	0.223	0.339	0.366
			G4: Nevrorthidae
4a	Osmylidae is not the sister group to Chrysopidae	Reconstructed tree implies Osmylidae as sister to Nevrorthidae + Sisyridae. Morphological data are in conflict with this. They imply a sister group relationship of Osmylidae and Chrysopidae. In this case FcLM analyses should show some signal for (Osmylidae, Chrysopidae+Mantispidae)	G1: Osmylidae	G3	1752	25	60	(G1, G4), (G2, G3)	H1: (G1, G4), (G2, G3)	1	0.383	0.617	0.333
			G2: Chrysopidae+Mantispidae+Berothidae						H2: (G2, G4), (G1, G3)	0	0.3	0.133	0.45
			G3: Dilaridae						H3: (G3, G4), (G1, G2)	0	0.283	0.2	0.183
			G4: Nevrorthidae+Sisyridae
4b	Osmylidae is not the sister group to Chrysopidae	Reconstructed tree implies Osmylidae as sister to Nevrorthidae + Sisyridae. Morphological data is in conflict with this. They imply a sister group relationship of Osmylidae and Chrysopidae. In this case FcLM analyses should show some signal for (Osmylidae, Chrysopidae)	G1: Osmylidae	G3	1751	20	45	(G1, G4), (G2, G3)	H1: (G1, G4), (G2, G3)	1	0.667	0.644	0.356
			G2: Chrysopidae						H2: (G2, G4), (G1, G3)	0	0.2	0.178	0.289
			G3: Dilaridae						H3: (G3, G4), (G1, G2)	0	0.111	0.111	0.311
			G4: Nevrorthidae+Sisyridae
5	Nevrorthidae is the sister group to all other Neuroptera	Reconstructed tree implies Coniopterygidae as sister to all other Neuroptera. Morphological data are in conflict with this result. Morphological data suggest a sister group relationship between Nevrorthidae and all remaining Neuroptera. In this case FcLM analyses should show some signal for (Nevrorthidae, Neuroptera partim).	G1: Megaloptera	G1	1778	69	1792	(G1, G2), (G3, G4)	H1: (G1, G4), (G2, G3)	0	0.615	0.656	0.29
			G2: Coniopterygidae						H2: (G2, G4), (G1, G3)	0	0.22	0.209	0.344
			G3: remaining Neuroptera without Osmylidae, Sisyridae						H3: (G3, G4), (G1, G2)	0.994	0.119	0.099	0.304
			G4: Nevrorthidae
6a	Hemerobiidae is sister to Ithonidae + Myrmeleontiformia	Reconstructed tree implies Hemerobiidae as sister to Ithonidae+Myrmeleontiformia. If artifact, FcLM analyses should indicate alternatives.	G1: Chrysopidae	G1	1824	55	22800	(G1, G2), (G3, G4)	H1: (G1, G4), (G2, G3)	0.056	0.23	0.217	0.357
			G2: Mantispidae+Berothidae						H2: (G2, G4), (G1, G3)	0.215	0.298	0.316	0.271
			G3: Hemerobiidae						H3: (G3, G4), (G1, G2)	0.724	0.433	0.42	0.317
			G4: Myrmeleontidae+Ithonidae+Nymphidae+Ascalaphidae+Nemopteridae
6b	Hemerobiidae is sister to Ithonidae + Myrmeleontiformia	Reconstructed tree implies Hemerobiidae as sister to Ithonidae+Myrmeleontiformia. If artifact, FcLM analyses should indicate alternatives.	G1: Chrysopidae+Mantispidae+Berothidae	G3	1793	57	6080	(G1, G3), (G2, G4)	H1: (G1, G4), (G2, G3)	0.178	0.23	0.258	0.314
			G2: Hemerobiidae						H2: (G2, G4), (G1, G3)	0.366	0.357	0.36	0.29
			G3: Dilaridae						H3: (G3, G4), (G1, G2)	0.453	0.368	0.33	0.344
			G4: Myrmeleontidae+Ithonidae+Nymphidae+Ascalaphidae+Nemopteridae
7	Nymphidae is not sister to Ithonidae (monophyly of Myrmeleontiformia)	Reconstructed tree implies monophyletic Myrmeleontiformia (excluding Psychopsidae), and Ithonidae as the sister to Myrmeleontiformia. If artifact, FcLM analyses should indicate alternatives	G1: Dilaridae+Mantispidae+Chrysopidae+Hemerobiidae	G1	1643	57	1184	(G1, G4), (G2, G3)	H1: (G1, G4), (G2, G3)	0.947	0.239	0.265	0.258
			G2: Nemopteridae+Ascalaphidae+Myrmeleontidae						H2: (G2, G4), (G1, G3)	0	0.157	0.068	0.302
			G3: Nymphidae						H3: (G3, G4), (G1, G2)	0.053	0.578	0.643	0.399
			G4: Ithonidae
8	Osmyloidea is monophyletic	Reconstructed tree implies monophyletic Osmyloidea. If artifact quartets should indicate alternatives.	G1: Osmylidae	G3	1779	73	3552	(G1, G2), (G3, G4)	H1: (G1, G4), (G2, G3)	0.003	0.269	0.322	0.335
			G2: Nevrorthidae+Sisyridae						H2: (G2, G4), (G1, G3)	0	0.304	0.298	0.348
			G3: Coniopterygidae+Megaloptera+Raphidioptera						H3: (G3, G4), (G1, G2)	0.997	0.38	0.325	0.263
			G4: Dilaridae+Chrysopidae+Mantispoidea+Hemerobiidae
9	Chrysopidae is sister to Mantispoidea	Reconstructed tree implies that Chrysopidae is the sister group of Berothidae + Mantispidae. If artifact quartets should indicate alternatives.	G1: Chrysopidae	G4	1824	64	23625	(G1, G2), (G3, G4)	H1: (G1, G4), (G2, G3)	0.089	0.318	0.31	0.316
			G2: Mantispidae+Berothidae						H2: (G2, G4), (G1, G3)	0.448	0.299	0.217	0.33
			G3: Hemerobiidae+Ithonidae+Myrmeleontiformia						H3: (G3, G4), (G1, G2)	0.461	0.335	0.42	0.3
			G4: Dilaridae+Osmylidae+Sisyridae+Nevrorthidae+Coniopterygidae

## Sheet: Table S3
Table S3: Summarized results of the divergence time estimates for each node on the global ML tree from run 1 when using all fossil calibrations. The results are based on a combined analysis of the separate meta-partitions from the first run with MCMCTree (The first column corresponds to the node number IDs on the global ML tree). Ages are given in a scale of 100 million years.
Posterior	median	mean	(95% Equal-tail CI)	(95% HPD CI)	HPD-CI-width	Crown clade
t_n120	4.04821	4.02287	(3.798091, 4.107719)	(3.853580, 4.110000)	0.25642
t_n121	2.23637	2.23719	(1.219386, 3.196174)	(1.266801, 3.236067)	1.96927
t_n122	1.80863	1.79388	(0.798872, 2.697862)	(0.788388, 2.686376)	1.89799
t_n123	1.16016	1.14871	(0.354299, 2.074703)	(0.296942, 1.984565)	1.68762
t_n124	1.49193	1.476	(0.542709, 2.381710)	(0.495431, 2.324046)	1.82861
t_n125	3.94891	3.9234	(3.618978, 4.086080)	(3.681205, 4.104528)	0.423323
t_n126	3.5894	3.56998	(3.130460, 3.900946)	(3.175311, 3.930979)	0.755668	Mecopterida (Amphiesmenoptera + Antliophora)
t_n127	2.77504	2.74815	(1.970330, 3.376623)	(2.027795, 3.419853)	1.39206
t_n128	2.07221	2.06467	(1.283046, 2.788440)	(1.338823, 2.832555)	1.49373
t_n129	1.57113	1.56566	(0.850086, 2.246724)	(0.866250, 2.261621)	1.39537
t_n130	0.919085	0.951203	(0.428257, 1.620867)	(0.397005, 1.575865)	1.17886
t_n131	0.647559	0.692798	(0.265896, 1.319724)	(0.235709, 1.277875)	1.04217
t_n132	3.1486	3.12638	(2.475979, 3.646365)	(2.534486, 3.689316)	1.15483
t_n133	2.16178	2.16145	(1.320919, 2.979974)	(1.337916, 2.995621)	1.65771
t_n134	1.64541	1.6221	(0.596664, 2.519002)	(0.581864, 2.503254)	1.92139
t_n135	0.774335	0.845441	(0.282875, 1.702627)	(0.230302, 1.610600)	1.3803
t_n136	2.16539	2.16619	(1.468324, 2.860867)	(1.482605, 2.873738)	1.39113
t_n137	0.97353	1.004	(0.390369, 1.797320)	(0.336520, 1.712791)	1.37627
t_n138	1.76656	1.75947	(0.920413, 2.508508)	(0.976175, 2.554855)	1.57868
t_n139	3.64383	3.63087	(3.259261, 3.929274)	(3.288420, 3.950296)	0.661876	Coleopterida + Neuropterida
t_n140	3.31181	3.28434	(2.673288, 3.754789)	(2.723636, 3.791960)	1.06832	Coleopterida (Coleoptera + Strepsiptera)
t_n141	2.90836	2.8919	(2.227309, 3.478096)	(2.244625, 3.493773)	1.24915
t_n142	2.04168	2.0439	(1.222687, 2.851187)	(1.232280, 2.860199)	1.62792
t_n143	1.15776	1.15049	(0.389685, 2.000392)	(0.345123, 1.936467)	1.59134
t_n144	2.43024	2.39941	(1.444265, 3.177558)	(1.529501, 3.236342)	1.70684
t_n145	1.50226	1.46166	(0.378768, 2.481069)	(0.328400, 2.417767)	2.08937
t_n146	1.37669	1.39057	(0.583510, 2.280170)	(0.523911, 2.193077)	1.66917
t_n147	3.21347	3.2152	(2.824195, 3.620152)	(2.817268, 3.612698)	0.79543	Neuropterida
t_n148	1.32117	1.36848	(0.617341, 2.382208)	(0.545338, 2.267605)	1.72227	Raphidioptera
t_n149	0.418709	0.46341	(0.169097, 1.015452)	(0.118705, 0.868988)	0.750283
t_n150	0.291784	0.313297	(0.095751, 0.655891)	(0.065021, 0.598281)	0.53326
t_n151	0.071734	0.089273	(0.009991, 0.272883)	(0.000000, 0.215757)	0.215757
t_n152	0.441272	0.48731	(0.211158, 1.036329)	(0.163803, 0.890616)	0.726813	Raphidiidae
t_n153	0.329058	0.357629	(0.161448, 0.718063)	(0.130615, 0.636910)	0.506294
t_n154	0.286367	0.308364	(0.138856, 0.614411)	(0.112821, 0.546583)	0.433762
t_n155	0.21193	0.231912	(0.101726, 0.493491)	(0.079886, 0.422464)	0.342578
t_n156	0.181591	0.198675	(0.083844, 0.423395)	(0.064600, 0.364646)	0.300046
t_n157	0.134219	0.148178	(0.043295, 0.334433)	(0.025403, 0.289092)	0.263688
t_n158	0.016633	0.03166	(0.000732, 0.160779)	(0.000000, 0.114191)	0.114191
t_n159	0.039294	0.052362	(0.002888, 0.173380)	(0.000000, 0.139469)	0.139469
t_n160	0.145577	0.157098	(0.051568, 0.329453)	(0.036102, 0.295405)	0.259303
t_n161	0.102833	0.110609	(0.013983, 0.252127)	(0.000116, 0.221739)	0.221623
t_n162	0.148384	0.159429	(0.034699, 0.358656)	(0.014510, 0.312607)	0.298097
t_n163	0.222858	0.240998	(0.095269, 0.493832)	(0.072522, 0.438676)	0.366154
t_n164	0.111382	0.127411	(0.015620, 0.324996)	(0.000035, 0.278268)	0.278233
t_n165	0.160599	0.173161	(0.050567, 0.362044)	(0.034456, 0.331639)	0.297183
t_n166	0.110262	0.119417	(0.017099, 0.274631)	(0.002290, 0.244715)	0.242425
t_n167	3.0005	3.01095	(2.643857, 3.446107)	(2.629024, 3.428146)	0.799122	Megaloptera + Neuroptera
t_n168	2.38927	2.39389	(1.808172, 3.034260)	(1.774488, 2.985577)	1.21109	Megaloptera
t_n169	0.955527	1.00753	(0.399945, 1.840919)	(0.345382, 1.747732)	1.40235	Corydalidae
t_n170	0.585971	0.654857	(0.207528, 1.437158)	(0.156268, 1.339900)	1.18363
t_n171	0.445945	0.477125	(0.178029, 0.966588)	(0.136534, 0.880332)	0.743797
t_n172	0.075097	0.096226	(0.008093, 0.311941)	(0.000000, 0.247974)	0.247974
t_n173	0.053181	0.073003	(0.004623, 0.259603)	(0.000000, 0.202344)	0.202344
t_n174	0.105916	0.137323	(0.010544, 0.464849)	(0.000000, 0.359092)	0.359092
t_n175	2.80819	2.81931	(2.417419, 3.274434)	(2.408160, 3.264196)	0.856035	Neuroptera
t_n176	1.89325	1.88128	(1.303579, 2.519017)	(1.270269, 2.459974)	1.18971	Coniopteryginae
t_n177	1.1701	1.1643	(0.528183, 1.839444)	(0.501686, 1.806366)	1.30468
t_n178	0.071966	0.10424	(0.004711, 0.384001)	(0.000000, 0.308742)	0.308742
t_n179	2.48628	2.49916	(2.071351, 3.001577)	(2.049216, 2.973784)	0.924568
t_n180	1.97477	1.96659	(1.217798, 2.667643)	(1.215578, 2.665334)	1.44976	Osmyloidea
t_n181	1.48372	1.52069	(0.863911, 2.331669)	(0.839583, 2.302773)	1.46319	Nevrorthidae + Sisyridae
t_n182	0.364973	0.388585	(0.102551, 0.813826)	(0.064721, 0.743795)	0.679074
t_n183	2.27898	2.29307	(1.897617, 2.774144)	(1.867808, 2.734681)	0.866873	Dilaridae + Neuroptera (excl. Coniopterygidae and Osmyloidea)
t_n184	1.97816	2.00142	(1.681105, 2.455668)	(1.648207, 2.399955)	0.751747
t_n185	1.79984	1.82223	(1.509995, 2.271207)	(1.480994, 2.226974)	0.745981
t_n186	1.00158	1.021	(0.451483, 1.703686)	(0.410494, 1.646536)	1.23604	Chrysopidae
t_n187	0.491524	0.533377	(0.260759, 1.002867)	(0.225471, 0.929839)	0.704367
t_n188	0.394531	0.431822	(0.200598, 0.843330)	(0.169540, 0.781020)	0.61148
t_n189	0.334869	0.365774	(0.165784, 0.729102)	(0.136804, 0.669379)	0.532575
t_n190	0.279557	0.304483	(0.111146, 0.638760)	(0.082675, 0.585000)	0.502325
t_n191	0.155368	0.182103	(0.032901, 0.485899)	(0.011901, 0.417692)	0.405791
t_n192	0.056918	0.098655	(0.001888, 0.377723)	(0.000000, 0.315106)	0.315106
t_n193	0.278572	0.301261	(0.128986, 0.600418)	(0.102761, 0.549729)	0.446969
t_n194	0.120841	0.143484	(0.020198, 0.408997)	(0.000000, 0.338647)	0.338646
t_n195	0.150784	0.171846	(0.058742, 0.406630)	(0.039903, 0.351168)	0.311265
t_n196	0.104673	0.119972	(0.033771, 0.294101)	(0.019519, 0.252752)	0.233233
t_n197	0.075281	0.086016	(0.017737, 0.220874)	(0.006725, 0.188164)	0.181439
t_n198	0.034684	0.043267	(0.002796, 0.138031)	(0.000000, 0.110798)	0.110798
t_n199	0.277624	0.30334	(0.083574, 0.668220)	(0.053002, 0.609236)	0.556234
t_n200	1.36703	1.35883	(0.757733, 1.896322)	(0.777249, 1.914462)	1.13721	Mantispidae + Berothidae
t_n201	0.409066	0.42953	(0.152503, 0.825075)	(0.119288, 0.772259)	0.652972
t_n202	0.271283	0.287111	(0.070093, 0.597823)	(0.042607, 0.550574)	0.507967
t_n203	0.401221	0.427107	(0.112801, 0.896653)	(0.073263, 0.826055)	0.752792
t_n204	1.85526	1.88093	(1.580625, 2.324101)	(1.545714, 2.266424)	0.72071
t_n205	1.21686	1.21577	(0.696494, 1.752433)	(0.678294, 1.731682)	1.05339	Hemerobiidae
t_n206	0.199613	0.230237	(0.042230, 0.598068)	(0.009004, 0.513390)	0.504386
t_n207	1.00978	1.02697	(0.576199, 1.570119)	(0.551256, 1.537752)	0.986496
t_n208	0.840072	0.867306	(0.415702, 1.427841)	(0.394973, 1.400749)	1.00578
t_n209	0.630387	0.659187	(0.289813, 1.195453)	(0.253925, 1.143350)	0.889425
t_n210	0.272673	0.28869	(0.100564, 0.568005)	(0.077300, 0.526478)	0.449178
t_n211	0.076024	0.096524	(0.009308, 0.303768)	(0.000000, 0.243006)	0.243006
t_n212	0.523332	0.548565	(0.277017, 0.968436)	(0.244027, 0.906000)	0.661973
t_n213	0.336523	0.360091	(0.158725, 0.710167)	(0.127414, 0.643973)	0.516559
t_n214	0.20731	0.23086	(0.090993, 0.526271)	(0.067325, 0.457045)	0.38972
t_n215	0.161251	0.178929	(0.054445, 0.423893)	(0.030557, 0.363646)	0.333089
t_n216	0.088811	0.100969	(0.011434, 0.269621)	(0.000000, 0.222615)	0.222614
t_n217	0.129858	0.149144	(0.037018, 0.385544)	(0.016930, 0.322880)	0.30595
t_n218	0.021993	0.035721	(0.001218, 0.148121)	(0.000000, 0.108510)	0.10851
t_n219	0.145633	0.174928	(0.025497, 0.500254)	(0.000010, 0.406141)	0.406132
t_n220	1.67262	1.7049	(1.453915, 2.107146)	(1.425631, 2.062128)	0.636497	Ithonidae + Myrmeleontiformia
t_n221	0.587993	0.718749	(0.121968, 1.655229)	(0.081381, 1.596428)	1.51505
t_n222	1.48958	1.50851	(1.210532, 1.916831)	(1.184753, 1.878295)	0.693542	Nymphiidae + (Ascalaphidae +(Myrmeleontidae + Ascalaphidae)
t_n223	1.19529	1.22485	(1.013474, 1.571360)	(0.986342, 1.530634)	0.544293	Nemopteridae + (Myrmeleontidae + Ascalaphidae)
t_n224	0.873587	0.868544	(0.422983, 1.316293)	(0.407878, 1.298768)	0.890891
t_n225	0.216697	0.243413	(0.041716, 0.618567)	(0.008223, 0.522175)	0.513952
t_n226	0.648339	0.696749	(0.339469, 1.267815)	(0.318103, 1.237127)	0.919024	Myrmeleontidae + Ascalaphidae
t_n227	0.240339	0.276257	(0.076845, 0.704596)	(0.039047, 0.599753)	0.560706
t_n228	0.170041	0.194308	(0.034841, 0.512004)	(0.006821, 0.426416)	0.419595
t_n229	0.547971	0.57749	(0.277687, 1.021702)	(0.250501, 0.974135)	0.723634	Myrmeleontidae
t_n230	0.378811	0.395866	(0.066786, 0.818482)	(0.029983, 0.757611)	0.727628
t_n231	0.444218	0.467268	(0.216347, 0.849059)	(0.189946, 0.801762)	0.611816
t_n232	0.3217	0.343279	(0.113276, 0.699750)	(0.083957, 0.649147)	0.56519
t_n233	0.1559	0.174309	(0.030897, 0.429980)	(0.008010, 0.373866)	0.365856
t_n234	0.354975	0.375624	(0.153337, 0.714057)	(0.128439, 0.671375)	0.542935
t_n235	0.163368	0.183793	(0.055201, 0.438072)	(0.034265, 0.381250)	0.346985
t_n236	0.091926	0.10702	(0.021867, 0.284544)	(0.008203, 0.241137)	0.232934
t_n237	0.018847	0.029471	(0.000890, 0.119952)	(0.000000, 0.092848)	0.092848

## Sheet: Table S4
Table S4: Summarized results of the divergence time estimates for each node on the global ML tree (Fig. 1) from run 2 when using all fossil calibrations. The results are based on a combined analysis of the separate meta-partitions from the second run with MCMCTree (The first column corresponds to the node number IDs on the global ML tree). Ages are given in a scale of 100 million years.
Posterior	median	mean	(95% Equal-tail CI)	(95% HPD CI)	HPD-CI-width	Crown clade
t_n120	4.04836	4.02306	(3.798331, 4.107728)	(3.854094, 4.110000)	0.255906
t_n121	2.23585	2.23684	(1.222026, 3.195552)	(1.271985, 3.237814)	1.96583
t_n122	1.80815	1.79367	(0.799457, 2.697516)	(0.785553, 2.682264)	1.89671
t_n123	1.16071	1.14867	(0.353385, 2.074388)	(0.294531, 1.983161)	1.68863
t_n124	1.49193	1.47604	(0.541685, 2.382095)	(0.500580, 2.330709)	1.83013
t_n125	3.9493	3.92374	(3.619398, 4.086133)	(3.682445, 4.105113)	0.422668
t_n126	3.59016	3.57056	(3.131597, 3.901566)	(3.175639, 3.931202)	0.755563	Mecopterida (Amphiesmenoptera + Antliophora)
t_n127	2.77614	2.74935	(1.971776, 3.378937)	(2.026345, 3.419346)	1.393
t_n128	2.07332	2.06548	(1.281487, 2.789301)	(1.337988, 2.832802)	1.49481
t_n129	1.57177	1.56607	(0.847673, 2.248105)	(0.863629, 2.262936)	1.39931
t_n130	0.919949	0.951925	(0.426878, 1.622775)	(0.394509, 1.577438)	1.18293
t_n131	0.647771	0.693413	(0.265127, 1.322385)	(0.237188, 1.282975)	1.04579
t_n132	3.14946	3.12731	(2.476725, 3.647985)	(2.533182, 3.688642)	1.15546
t_n133	2.16223	2.16208	(1.320718, 2.981434)	(1.343919, 3.002412)	1.65849
t_n134	1.64578	1.62267	(0.596594, 2.520763)	(0.577518, 2.500459)	1.92294
t_n135	0.773597	0.845085	(0.281942, 1.702737)	(0.225680, 1.608417)	1.38274
t_n136	2.1666	2.16724	(1.468287, 2.861534)	(1.479414, 2.871366)	1.39195
t_n137	0.974156	1.00468	(0.390582, 1.796576)	(0.336833, 1.713125)	1.37629
t_n138	1.76757	1.76075	(0.924600, 2.509878)	(0.983253, 2.558865)	1.57561
t_n139	3.64428	3.63128	(3.259114, 3.929330)	(3.290154, 3.952055)	0.661901	Coleopterida + Neuropterida
t_n140	3.31226	3.28488	(2.673541, 3.755177)	(2.723085, 3.791303)	1.06822	Coleopterida (Coleoptera + Strepsiptera)
t_n141	2.90798	2.89159	(2.225941, 3.478613)	(2.242818, 3.493971)	1.25115
t_n142	2.04105	2.04324	(1.221677, 2.851068)	(1.230401, 2.859101)	1.6287
t_n143	1.15715	1.14972	(0.389342, 1.999839)	(0.340876, 1.932740)	1.59186
t_n144	2.42953	2.39915	(1.444708, 3.177062)	(1.530229, 3.236780)	1.70655
t_n145	1.50179	1.46152	(0.378157, 2.480181)	(0.332477, 2.421427)	2.08895
t_n146	1.37524	1.38942	(0.583204, 2.281068)	(0.523636, 2.193806)	1.67017
t_n147	3.2141	3.21581	(2.824985, 3.620015)	(2.818950, 3.613626)	0.794676	Neuropterida
t_n148	1.32143	1.36843	(0.615143, 2.382736)	(0.542590, 2.268044)	1.72545	Raphidioptera
t_n149	0.418768	0.463192	(0.168735, 1.014850)	(0.118792, 0.868701)	0.749909
t_n150	0.291872	0.313152	(0.095569, 0.655154)	(0.066266, 0.598994)	0.532728
t_n151	0.071775	0.089233	(0.009946, 0.272716)	(0.000000, 0.215768)	0.215768
t_n152	0.440797	0.486733	(0.210942, 1.032204)	(0.163222, 0.889035)	0.725812	Raphidiidae
t_n153	0.32885	0.357363	(0.161212, 0.717910)	(0.129301, 0.635797)	0.506496
t_n154	0.286032	0.3081	(0.138683, 0.614304)	(0.112226, 0.546044)	0.433819
t_n155	0.211686	0.231629	(0.101731, 0.492987)	(0.080399, 0.422439)	0.34204
t_n156	0.181395	0.198434	(0.083839, 0.423127)	(0.064216, 0.364009)	0.299793
t_n157	0.13414	0.148022	(0.043210, 0.333995)	(0.025975, 0.289365)	0.26339
t_n158	0.016639	0.031593	(0.000732, 0.159791)	(0.000000, 0.113735)	0.113735
t_n159	0.039275	0.052325	(0.002895, 0.173241)	(0.000000, 0.139333)	0.139333
t_n160	0.145457	0.156922	(0.051341, 0.329887)	(0.035464, 0.295058)	0.259594
t_n161	0.10279	0.110514	(0.013898, 0.252231)	(0.000000, 0.221518)	0.221518
t_n162	0.148258	0.159257	(0.034563, 0.358490)	(0.013867, 0.311687)	0.29782
t_n163	0.222639	0.240813	(0.095158, 0.493242)	(0.073048, 0.438850)	0.365802
t_n164	0.11139	0.127283	(0.015624, 0.324301)	(0.000004, 0.277730)	0.277726
t_n165	0.16053	0.173085	(0.050576, 0.361804)	(0.033809, 0.330586)	0.296777
t_n166	0.110144	0.119331	(0.017036, 0.274550)	(0.002085, 0.244461)	0.242376
t_n167	3.00089	3.01156	(2.644729, 3.445930)	(2.629687, 3.427944)	0.798257	Megaloptera + Neuroptera
t_n168	2.38981	2.39438	(1.807195, 3.033373)	(1.774738, 2.986083)	1.21134	Megaloptera
t_n169	0.955385	1.00717	(0.398997, 1.839470)	(0.344871, 1.747675)	1.4028	Corydalidae
t_n170	0.585935	0.654776	(0.207422, 1.436497)	(0.156035, 1.339701)	1.18367
t_n171	0.446043	0.477264	(0.177726, 0.968242)	(0.134164, 0.879255)	0.745091
t_n172	0.075068	0.09616	(0.008072, 0.311221)	(0.000000, 0.247609)	0.247609
t_n173	0.053168	0.072935	(0.004640, 0.259115)	(0.000000, 0.202061)	0.202061
t_n174	0.105842	0.137043	(0.010533, 0.463557)	(0.000000, 0.358036)	0.358036
t_n175	2.80855	2.81969	(2.417718, 3.274451)	(2.407802, 3.263309)	0.855506	Neuroptera
t_n176	1.89364	1.88156	(1.303624, 2.518267)	(1.271898, 2.461080)	1.18918	Coniopteryginae
t_n177	1.17051	1.16437	(0.527376, 1.839253)	(0.501838, 1.807481)	1.30564
t_n178	0.071887	0.104164	(0.004711, 0.383970)	(0.000000, 0.308856)	0.308856
t_n179	2.48636	2.49927	(2.071866, 3.001494)	(2.049421, 2.974024)	0.924603
t_n180	1.97503	1.96642	(1.217707, 2.667182)	(1.216380, 2.665772)	1.44939	Osmyloidea
t_n181	1.48441	1.52185	(0.866621, 2.332664)	(0.843545, 2.304869)	1.46132	Nevrorthidae + Sisyridae
t_n182	0.364945	0.388559	(0.102712, 0.813756)	(0.064780, 0.743637)	0.678858
t_n183	2.27953	2.29314	(1.897227, 2.773811)	(1.868570, 2.735835)	0.867265	Dilaridae + Neuroptera (excl. Coniopterygidae and Osmyloidea)
t_n184	1.97836	2.00145	(1.680725, 2.454630)	(1.647569, 2.399241)	0.751671
t_n185	1.7999	1.82234	(1.509555, 2.271615)	(1.481216, 2.227874)	0.746658
t_n186	1.00194	1.02105	(0.451437, 1.703871)	(0.415285, 1.651624)	1.23634	Chrysopidae
t_n187	0.491515	0.533175	(0.260524, 1.000859)	(0.226012, 0.929119)	0.703107
t_n188	0.394564	0.431695	(0.200635, 0.841443)	(0.170886, 0.780362)	0.609476
t_n189	0.33489	0.365548	(0.165977, 0.725849)	(0.137478, 0.667337)	0.529859
t_n190	0.279634	0.304266	(0.111176, 0.635887)	(0.084132, 0.584356)	0.500224
t_n191	0.155297	0.181984	(0.032895, 0.484116)	(0.012321, 0.417455)	0.405135
t_n192	0.056925	0.098654	(0.001891, 0.377592)	(0.000000, 0.315263)	0.315263
t_n193	0.278467	0.301081	(0.128887, 0.598844)	(0.104864, 0.551163)	0.446299
t_n194	0.120831	0.14332	(0.020093, 0.407916)	(0.000004, 0.337732)	0.337728
t_n195	0.150756	0.17162	(0.058725, 0.404828)	(0.039875, 0.349771)	0.309896
t_n196	0.1047	0.11982	(0.033757, 0.292644)	(0.019815, 0.251919)	0.232104
t_n197	0.075272	0.085919	(0.017740, 0.219828)	(0.006931, 0.187859)	0.180928
t_n198	0.034688	0.043242	(0.002808, 0.137801)	(0.000000, 0.110631)	0.110631
t_n199	0.277728	0.303304	(0.083481, 0.668504)	(0.051955, 0.608462)	0.556507
t_n200	1.36704	1.35911	(0.757436, 1.895254)	(0.768051, 1.904940)	1.13689	Mantispidae + Berothidae
t_n201	0.409174	0.429376	(0.152293, 0.823061)	(0.119113, 0.770691)	0.651578
t_n202	0.27144	0.287041	(0.070080, 0.595616)	(0.043837, 0.550371)	0.506533
t_n203	0.40127	0.427027	(0.112016, 0.896299)	(0.072503, 0.825890)	0.753387
t_n204	1.85518	1.88079	(1.580616, 2.323413)	(1.542995, 2.263803)	0.720808
t_n205	1.21702	1.2152	(0.694165, 1.750364)	(0.675824, 1.729721)	1.0539	Hemerobiidae
t_n206	0.199729	0.230347	(0.042358, 0.598229)	(0.008734, 0.513070)	0.504336
t_n207	1.00964	1.02604	(0.573122, 1.568572)	(0.547032, 1.534855)	0.987823
t_n208	0.839543	0.866109	(0.412898, 1.424646)	(0.391109, 1.397790)	1.00668
t_n209	0.629589	0.658268	(0.288455, 1.192763)	(0.252531, 1.140968)	0.888437
t_n210	0.272351	0.288404	(0.100258, 0.568196)	(0.076657, 0.526174)	0.449518
t_n211	0.075951	0.096476	(0.009264, 0.303714)	(0.000000, 0.242867)	0.242867
t_n212	0.523214	0.548398	(0.276669, 0.967441)	(0.243229, 0.905204)	0.661975
t_n213	0.336381	0.360034	(0.158346, 0.710653)	(0.126462, 0.643871)	0.517408
t_n214	0.207289	0.230836	(0.091043, 0.526748)	(0.066937, 0.456670)	0.389733
t_n215	0.161236	0.178892	(0.054391, 0.424403)	(0.030741, 0.363764)	0.333023
t_n216	0.088807	0.100937	(0.011447, 0.269153)	(0.000001, 0.222568)	0.222567
t_n217	0.129897	0.149203	(0.037069, 0.385623)	(0.016467, 0.322724)	0.306257
t_n218	0.022006	0.035723	(0.001221, 0.148129)	(0.000000, 0.108521)	0.108521
t_n219	0.145583	0.174876	(0.025367, 0.500088)	(0.000110, 0.406180)	0.40607
t_n220	1.67267	1.70452	(1.453416, 2.105004)	(1.424194, 2.060001)	0.635807	Ithonidae + Myrmeleontiformia
t_n221	0.587046	0.717568	(0.121299, 1.654653)	(0.082980, 1.599071)	1.51609
t_n222	1.48931	1.508	(1.210535, 1.914251)	(1.183039, 1.874448)	0.691409	Nymphiidae + (Ascalaphidae +(Myrmeleontidae + Ascalaphidae)
t_n223	1.19518	1.22452	(1.013289, 1.571130)	(0.988404, 1.532353)	0.543948	Nemopteridae + (Myrmeleontidae + Ascalaphidae)
t_n224	0.873733	0.868855	(0.421823, 1.317771)	(0.406305, 1.299627)	0.893322
t_n225	0.216677	0.243539	(0.041689, 0.619915)	(0.008025, 0.522160)	0.514136
t_n226	0.648155	0.696026	(0.339911, 1.265676)	(0.319924, 1.236623)	0.916699	Myrmeleontidae + Ascalaphidae
t_n227	0.240201	0.275813	(0.076697, 0.702503)	(0.040486, 0.599322)	0.558836
t_n228	0.169953	0.19406	(0.034781, 0.510676)	(0.008172, 0.426502)	0.41833
t_n229	0.547908	0.577423	(0.277613, 1.022466)	(0.248745, 0.972713)	0.723969	Myrmeleontidae
t_n230	0.378716	0.395869	(0.066559, 0.818501)	(0.030298, 0.757860)	0.727562
t_n231	0.444312	0.467212	(0.216331, 0.849220)	(0.187192, 0.799466)	0.612274
t_n232	0.321661	0.343323	(0.113088, 0.700936)	(0.083234, 0.649695)	0.566461
t_n233	0.155836	0.174219	(0.030800, 0.430111)	(0.007831, 0.373573)	0.365743
t_n234	0.355002	0.375665	(0.153455, 0.713997)	(0.127686, 0.670613)	0.542928
t_n235	0.163353	0.183713	(0.055091, 0.437874)	(0.034583, 0.381408)	0.346825
t_n236	0.091907	0.106983	(0.021928, 0.284530)	(0.008488, 0.241259)	0.232772
t_n237	0.018846	0.029455	(0.000887, 0.119830)	(0.000000, 0.092845)	0.092845

## Sheet: Table S5
Table S5: Summary of larval character evolution in Neuroptera under our transcriptomic pattern of phylogeny based on the parsimony analysis. This analysis was based on 86 larval characters and the taxon sampling of Jandausch et al. (2019). The constrained topology of the overall best ML tree (Fig. 1) was used for the parsimony-based ancestral character state reconstruction analysis.
Larval character. Numbers as in Beutel et al. (2010)	Interpretation in Beutel et al. (2010)	Interpretation implied by present parsimony-based analysis (phylogenetic pattern of Fig. 1)
5. Gula	Well-developed gular plate as plesiomorphic groundplan feature of Neuroptera, loss as apomorphy of Neuroptera excl. Nevrorthidae	Ambiguous ground pattern in Neuroptera, gula possibly independently re-evolved in Nevrorthidae, Polystoechotidae and Myrmeleontiformia (as small triangular sclerite)
14. Position of posterior tentorial grooves	In mid-ventral head region in Nevrorthidae and the groundplan of the order, shifted posteriorly in hemerobiform families	Ambiguous ground pattern in Neuroptera, possibly posterior in the groundplan, secondarily shifted to the mid-ventral head region in Nevrorthidae and Myrmeleontiformia
24. Specialized terminal seta of antennal flagellum	Apomorphy of hemerobiform families except for Ithonidae and Polystoechotidae	Secondarily lost in Nevrorthidae, absence as synapomorphy of Ithonidae + Polystoechotidae and Myrmeleontiformia
30. Shape of mandibulo-maxillary stylets	Independently curved outwards in Sisyridae and Osmylidae	Ambiguous, probably independently curved outwards in Sisyridae and Osmylidae
37. Longitudinal sulcus of basal maxillary element	Synapomorphy of Hemerobiidae and Chrysopidae	Independently in Hemerobiidae and Chrysopidae
38. Apodemal ridge of intermediary maxillary element	Ambiguous	Like character no. 37, additionally independent gain in Osmylidae
39. Poison channel of maxillary channel	Secondarily absent in Sisyridae	Secondarily absent in Sisyridae
45. Subdivision of postmentum	Subdivided in Nevrorthidae and in the groundplan of the order, fusion as apomorphy of Neuroptera excl. Nevrorthidae	Secondarily subdivided in Nevrorthidae
64. Trumpet-shaped empodium	Independent gain in Hemerobiidae + Chrysopidae and in Mantispidae and related families	Apomorphy of Neuroptera excl. Coniopterygidae and Osmyloidea, secondary loss in Ithonidae + Polystoechotidae and most families of Myrmeleontiformia (present in Psychopsidae)
69. Cryptonephry	Absent in Nevrorthidae and the groundplan of the order	Ground plan of Neuroptera ambivalent
70. Habitat	Primarily aquatic	Ambiguous ground plan of Neuroptera, possibly primarily terrestrial, aquatic habits as synapomorphy of Nevrorthidae + Sisyridae

## Sheet: Table S6
Table S6: De novo transcriptome statistics for the newly sequenced transcriptomes included in the present study including their cross-contamination statistics.											Illumina platform
No.	Genus, Species	Order	Family, Subfamily	TSA accession	TSA version	Biosample	Bioproject ID	TaxID	LibID-1KITE	TruSeq	Illumina platform	PE (# base pairs)	No. contigs pre-filter	Contamination from the same lane	Contamination from other lanes	Contaminations combined	% Contamination	Contigs after contamination filtering	Contigs after NCBI-TSA filtering
1	Chauliodes sp.	Megaloptera	Corydalidae, Chauliodinae	GCUD00000000	GCUD01000000	SAMN03339484	PRJNA273072	1593336	INSbttTBRAAPEI-91		2000	150	35016	70	110	172	0.00491204	34844	34829
2	Neohermes sp.	Megaloptera	Corydalidae, Chauliodinae	GCSD00000000	GCSD01000000	SAMN03339530	PRJNA273118	1593340	INSbttTGRAAPEI-13		2000	150	29629	94	49	136	0.0045901	29493	29492
3	Corydalidae sp.	Megaloptera	Corydalidae	GCSP00000000	GCSP01000000	SAMN03339494	PRJNA273082	1593338	INShkeTAHRAAPEI-94		2000	150	17761	22	22	37	0.00208322	17724	17717
4	Protohermes grandis	Megaloptera	Corydalidae	GCSQ00000000	GCSQ01000000	SAMN03339544	PRJNA273131	621229	INSofmTADRAAPEI-36		2000	150	24354	82	84	143	0.00587173	24211	24196
5	Protohermes xanthodes	Megaloptera	Corydalidae	GCRQ00000000	GCRQ01000000	SAMN03339545	PRJNA273132	1452977	RINSshbTBERAAPEI-56		2000	150	40425	143	185	301	0.00744589	40124	40124
6	Sialis lutaria	Megaloptera	Sialidae	GCQG00000000	GCQG01000000	SAMN03339551	PRJNA273138	279420	INShkeTCTRAAPEI-89		2000	150	32399	26	110	134	0.00413593	32265	32265
7	Sialis fuliginosa	Megaloptera	Sialidae	GCTV00000000	GCTV01000000	SAMN03339550	PRJNA273137	1230162	RINSinlTCFRAAPEI-71		2000	150	30230	157	443	564	0.018657	29666	29659
8	Bubopsis andromache	Neuroptera	Ascalaphidae	GCSM00000000	GCSM01000000	SAMN03339483	PRJNA273071	1593344	INSeqtTDCRAAPEI-62		2000	150	28629	176	180	264	0.00922142	28365	28362
9	Libelloides macaronius	Neuroptera	Ascalaphidae	GCPY00000000	GCPY01000000	SAMN03339516	PRJNA273104	146496	INSeqtTDDRAAPEI-74		2000	150	27402	240	150	305	0.0111306	27097	27097
10	Ascalaphidae sp.	Neuroptera	Ascalaphidae	GCRK00000000	GCRK01000000	SAMN03339481	PRJNA273069	1593335	INSqiqTAFRAAPEI-16		2000	150	23274	113	89	154	0.00661683	23120	23120
11	Podallea sp.	Neuroptera	Berothidae	GCSX00000000	GCSX01000000	SAMN03339542	PRJNA273129	1593341	INSobdTDBRAAPEI-61		2000	150	22441	90	67	118	0.00525823	22323	22320
12	Nodalla sp.	Neuroptera	Berothidae	GCTX00000000	GCTX01000000	SAMN03339534	PRJNA273122	1593360	RINSymlTAQRAAPEI-218	TruSeq	2000	90	46089	184	60	217	0.00470828	45872	45869
13	Chrysopa perla	Neuroptera	Chrysopidae	GCPV00000000	GCPV01000000	SAMN03339488	PRJNA273076	260543	INSeqtTASRAAPEI-43		2000	150	33670	90	101	145	0.0043065	33525	33525
14	Chrysopa dorsalis	Neuroptera	Chrysopidae	GCSE00000000	GCSE01000000	SAMN03339485	PRJNA273073	417568	INSeqtTBCRACPEI-79		2000	150	33351	134	238	310	0.00929507	33041	33021
15	Chrysoperla carnea s.l.	Neuroptera	Chrysopidae	GCTD00000000	GCTD01000000	SAMN03339490	PRJNA273078	189513	INSeqtTDORAAPEI-9		2000	150	59239	229	408	545	0.00920002	58694	58660
16	Hypochrysa elegans	Neuroptera	Chrysopidae	GCQB00000000	GCQB01000000	SAMN03339514	PRJNA273102	1504860	INShkeTAQRAAPEI-45		2000	150	39334	10	166	171	0.00434738	39163	39163
17	Pseudomallada flavifrons flavifrons	Neuroptera	Chrysopidae	GCSU00000000	GCSU01000000	SAMN03339497	PRJNA273085	1605392	INSofmTBJRAAPEI-61		2000	150	44812	1845	744	2525	0.0563465	42287	42283
18	Pseudomallada ventralis	Neuroptera	Chrysopidae	GCSW00000000	GCSW01000000	SAMN03339498	PRJNA273086	1504841	INSofmTBPRAAPEI-83		2000	150	44309	2281	259	2446	0.0552032	41863	41811
19	Cunctochrysa albolineata	Neuroptera	Chrysopidae	GCSZ00000000	GCSZ01000000	SAMN03339495	PRJNA273083	417492	INSofmTBSRAAPEI-93		2000	150	29147	866	142	904	0.0310152	28243	28229
20	Chrysotropia ciliata	Neuroptera	Chrysopidae	GCTC00000000	GCTC01000000	SAMN03339491	PRJNA273079	417490	INSofmTCJRAAPEI-34		2000	150	37679	456	79	508	0.0134823	37171	37157
21	Chrysopa phyllochroma	Neuroptera	Chrysopidae	GCQW00000000	GCQW01000000	SAMN03339489	PRJNA273077	1492285	INSofmTCMRAAPEI-37		2000	150	37683	107	195	270	0.00716503	37413	37413
22	Peyerimhoffina gracilis 1	Neuroptera	Chrysopidae	GCTE00000000	GCTE01000000	SAMN03339538	PRJNA273126	417528	INSpmbTAARAAPEI-225	TruSeq	2000	90	27503	20	197	213	0.00774461	27290	27287
23	Peyerimhoffina gracilis 2	Neuroptera	Chrysopidae	GCTW00000000	GCTW01000000	SAMN03339539	PRJNA273150	417528	RINSwvkTAHRAAPEI-22		2000	150	53004	493	446	797	0.0150366	52207	52083
24	Nineta pallida	Neuroptera	Chrysopidae	GCTL00000000	GCTL01000000	SAMN03339533	PRJNA273121	417523	INSqiqTCJRAAPEI-41		2000	150	42097	124	116	232	0.00551108	41865	41857
25	Chrysopa pallens	Neuroptera	Chrysopidae	GCTQ00000000	GCTQ01000000	SAMN03339487	PRJNA273075	417485	INSqiqTDBRABPEI-118		2000	150	28435	226	103	303	0.0106559	28132	28127
26	Suarius sp.	Neuroptera	Chrysopidae	GCTU00000000	GCTU01000000	SAMN03339554	PRJNA273141	1593342	RINSymlTAJRAAPEI-210	TruSeq	2000	90	35976	177	90	244	0.0067823	35732	35724
27	Chrysopa formosa	Neuroptera	Chrysopidae	GCTS00000000	GCTS01000000	SAMN03339486	PRJNA273074	417569	RINSwvkTAURAAPEI-56		2000	150	41146	565	322	740	0.0179847	40406	40380
28	Coniopteryx sp.	Neuroptera	Coniopterygidae	GCQK00000000	GCQK01000000	SAMN03339493	PRJNA273081	1593337	INSntgTABRAAPEI-216	TruSeq	2000	90	30024	432	334	482	0.0160538	29542	29542
29	Semidalis aleyrodiformis	Neuroptera	Coniopterygidae	GCQM00000000	GCQM01000000	SAMN03339549	PRJNA273136	450889	INSntgTACRAAPEI-218	TruSeq	2000	90	28795	243	153	339	0.0117729	28456	28456
30	Coniopteryx pygmaea	Neuroptera	Coniopterygidae	GCRE00000000	GCRE01000000	SAMN03339492	PRJNA273080	450885	INSofmTCYRAAPEI-79		2000	150	21907	73	149	196	0.00894691	21711	21711
31	Dilar turcicus	Neuroptera	Dilaridae	GCSG00000000	GCSG01000000	SAMN03339500	PRJNA273088	1593325	INSeqtTBSRAAPEI-88		2000	150	34099	152	112	198	0.00580662	33901	33900
32	Megalomus tortricoides	Neuroptera	Hemerobiidae	GCPT00000000	GCPT01000000	SAMN03339521	PRJNA273109	1593327	INSeqtTAIRAAPEI-89		2000	150	40328	76	148	176	0.00436421	40152	40152
33	Hemerobius marginatus	Neuroptera	Hemerobiidae	GCSL00000000	GCSL01000000	SAMN03339509	PRJNA273097	1230158	INSeqtTDXRAAPEI-19		2000	150	31409	260	251	456	0.0145181	30953	30937
34	Drepanepteryx phalaenoides	Neuroptera	Hemerobiidae	GCQA00000000	GCQA01000000	SAMN03339503	PRJNA273091	560898	INShauTADRAAPEI-95		2000	150	27941	58	35	80	0.00286318	27861	27861
35	Sympherobius elegans	Neuroptera	Hemerobiidae	GCQC00000000	GCQC01000000	SAMN03339556	PRJNA273143	1504866	INShkeTAWRABPEI-74		2000	150	20736	44	153	175	0.00843943	20561	20561
36	Micromus variegatus	Neuroptera	Hemerobiidae	GCQI00000000	GCQI01000000	SAMN03339525	PRJNA273113	1504852	INSnfrTATRAAPEI-43		2000	150	30774	38	123	128	0.00415936	30646	30646
37	Hemerobius stigma	Neuroptera	Hemerobiidae	GCSY00000000	GCSY01000000	SAMN03339513	PRJNA273101	1504848	INSofmTABRAAPEI-34		2000	150	24736	403	107	468	0.0189198	24268	24257
38	Sympherobius pygmaeus	Neuroptera	Hemerobiidae	GCQO00000000	GCQO01000000	SAMN03339557	PRJNA273144	1504870	INSofmTBBRAAPEI-36		2000	150	19833	52	27	71	0.00357989	19762	19762
39	Hemerobius nitidulus	Neuroptera	Hemerobiidae	GCTB00000000	GCTB01000000	SAMN03339511	PRJNA273099	1504847	INSofmTBURAAPEI-109		2000	150	27224	636	177	763	0.0280267	26461	26365
40	Wesmaelius ravus	Neuroptera	Hemerobiidae	GCTA00000000	GCTA01000000	SAMN03339561	PRJNA273148	1593330	INSofmTBZRAAPEI-16		2000	150	54926	164	96	215	0.00391436	54711	54700
41	Micromus lanosus	Neuroptera	Hemerobiidae	GCQX00000000	GCQX01000000	SAMN03339523	PRJNA273111	1504850	INSofmTCPRAAPEI-44		2000	150	22413	81	51	117	0.00522018	22296	22296
42	Wesmaelius concinnus	Neuroptera	Hemerobiidae	GCRF00000000	GCRF01000000	SAMN03339560	PRJNA273147	1230166	INSpmbTAGRAAPEI-205	TruSeq	2000	90	17194	184	101	252	0.0146563	16942	16942
43	Hemerobius micans	Neuroptera	Hemerobiidae	GCTH00000000	GCTH01000000	SAMN03339510	PRJNA273098	1504846	INSqiqTCBRAAPEI-26		2000	150	28845	44	496	527	0.0182701	28318	28315
44	Hemerobius pini	Neuroptera	Hemerobiidae	GCRO00000000	GCRO01000000	SAMN03339512	PRJNA273100	1230160	INSqiqTCFRAAPEI-34		2000	150	25846	34	57	82	0.00317264	25764	25764
45	Micromus paganus	Neuroptera	Hemerobiidae	GCTN00000000	GCTN01000000	SAMN03339524	PRJNA273112	1504851	INSqiqTCVRAAPEI-83		2000	150	25461	793	271	884	0.0347198	24577	24576
46	Hemerobius humulinus	Neuroptera	Hemerobiidae	GCTO00000000	GCTO01000000	SAMN03339508	PRJNA273096	461685	INSqiqTCXRAAPEI-90		2000	150	34053	677	68	739	0.0217015	33314	33306
47	Hemerobius handschini	Neuroptera	Hemerobiidae	GCTR00000000	GCTR01000000	SAMN03339507	PRJNA273095	1504844	RINSymlTAMRAAPEI-213	TruSeq	2000	90	21689	184	120	283	0.0130481	21406	21403
48	Megalithone tillyardi	Neuroptera	Ithonidae	GCTY00000000	GCTY01000000	SAMN03339520	PRJNA273108	560908	WHANIsrmTMAWRAAPEI-56		2000	150	40231	2282	682	2859	0.0710646	37372	36548
49	Mantispa styriaca	Neuroptera	Mantispidae	GCSO00000000	GCSO01000000	SAMN03339518	PRJNA273106	279447	INShauTAHRAAPEI-18		2000	150	26120	87	87	157	0.00601072	25963	25958
50	Mantispinae sp.	Neuroptera	Mantispidae	GCSR00000000	GCSR01000000	SAMN03339519	PRJNA273107	1593356	INShkeTAJRAAPEI-35		2000	150	20792	33	36	61	0.00293382	20731	20727
51	Eumantispa harmandi	Neuroptera	Mantispidae	GCRN00000000	GCRN01000000	SAMN03339504	PRJNA273092	1593348	INSqiqTAWRAAPEI-16		2000	150	22573	67	35	83	0.00367696	22490	22490
52	Distoleon tetragrammicus	Neuroptera	Myrmeleontidae	GCPU00000000	GCPU01000000	SAMN03339502	PRJNA273090	1193838	INSeqtTAJRAAPEI-90		2000	150	27778	43	50	73	0.00262798	27705	27705
53	Dendroleon pantherinus	Neuroptera	Myrmeleontidae	GCSH00000000	GCSH01000000	SAMN03339496	PRJNA273084	1593346	INSeqtTDNRAAPEI-8		2000	150	28737	232	98	279	0.00970874	28458	28453
54	Megistoleon ritsemae	Neuroptera	Myrmeleontidae	GCRM00000000	GCRM01000000	SAMN03339522	PRJNA273110	1368277	INSqiqTAORAAPEI-34		2000	150	20200	83	67	107	0.00529703	20093	20093
55	Myrmeleon formicarius	Neuroptera	Myrmeleontidae	GCTG00000000	GCTG01000000	SAMN03339527	PRJNA273115	279485	INSqiqTBLRAAPEI-83		2000	150	27491	531	161	622	0.0226256	26869	26865
56	Solter liber	Neuroptera	Myrmeleontidae	GCTZ00000000	GCTZ01000000	SAMN03339501	PRJNA273089	1593326	RINSwvkTAPRAAPEI-37		2000	150	34179	173	76	215	0.00629041	33964	33953
57	Pseudimares aphrodite	Neuroptera	Myrmeleontidae	GCRR00000000	GCRR01000000	SAMN03339546	PRJNA273133	1593352	RINSwvkTBJRAAPEI-126		2000	150	34725	500	38	507	0.0146004	34218	34218
58	Neuroleon sp.	Neuroptera	Myrmeleontidae	GCRS00000000	GCRS01000000	SAMN03339531	PRJNA273119	1593358	RINSwvkTBKRAAPEI-136		2000	150	35104	365	68	402	0.0114517	34702	34702
59	Macronemurus sp.	Neuroptera	Myrmeleontidae	GCQP00000000	GCQP01000000	SAMN03339517	PRJNA273105	1593354	RINSwvkTALRABPEI-33		2000	150	22610	221	38	244	0.0107917	22366	22363
60	Palpares libelluloides 1	Neuroptera	Myrmeleontidae	GEBA00000000	GEBA01000000	SAMN04201525	PRJNA299171	1738595	WHINSrowEBABRAAPEI-201	TruSeq	2000	150	17811	2671	237	2674	0.1501	15137	15132
61	Palpares libelluloides 2	Neuroptera	Myrmeleontidae	GEAF00000000	GEAF01000000	SAMN04201525	PRJNA299171	1738595	WHINSrowEBABRAAPEI-201	TruSeq	4000	150	15642	35	50	74	0.0047	15568	15568
62	Nemoptera sinuata	Neuroptera	Nemopteridae	GCTK00000000	GCTK01000000	SAMN03339529	PRJNA273117	1593329	INSeqtTCIRAAPEI-19		2000	150	35378	212	147	259	0.00732093	35119	35117
63	Halter nutans	Neuroptera	Nemopteridae	GCSK00000000	GCSK01000000	SAMN03339506	PRJNA273094	1593350	INSeqtTCSRAAPEI-37		2000	150	35163	282	98	322	0.00915735	34841	34832
64	Crocinae sp.	Neuroptera	Nemopteridae	GDLV00000000	GDLV01000000	SAMN03799720	PRJNA286602	1661541	WHANIkauTKABRAAPEI-223	TruSeq	2000	150	27720	204	246	416	0.015	27304	27169
65	Nevrorthus apatelios	Neuroptera	Nevrorthidae	GCQH00000000	GCQH01000000	SAMN03339532	PRJNA273120	1247482	INSlupTAHRAAPEI-46		2000	150	23870	293	49	321	0.0134478	23549	23549
66	Norfolius howensis	Neuroptera	Nymphidae	GCQN00000000	GCQN01000000	SAMN03339535	PRJNA273123	560918	INSobdTDJRAAPEI-90		2000	150	18526	640	52	671	0.0362194	17855	17855
67	Polystoechotes punctatus	Neuroptera	Polystoechotidae	GCTJ00000000	GCTJ01000000	SAMN03339543	PRJNA273130	279481	INSqiqTBDRAAPEI-32		2000	150	28016	313	82	365	0.0130283	27651	27642
68	Sisyra nigra	Neuroptera	Sisyridae	GCTI00000000	GCTI01000000	SAMN03339552	PRJNA273139	279440	INSqiqTCHRAAPEI-36		2000	150	25215	31	92	111	0.00440214	25104	25102
69	Sisyra terminalis	Neuroptera	Sisyridae	GCRP00000000	GCRP01000000	SAMN03339553	PRJNA273140	1560625	INSqiqTDJRAAPEI-62		2000	150	24826	38	35	59	0.00237654	24767	24767
70	Fibla maclachlani	Raphidioptera	Inocelliidae	GCSN00000000	GCSN01000000	SAMN03339505	PRJNA273093	887733	INSerlTCGRAAPEI-32		2000	150	38914	20	583	600	0.0154186	38314	38308
71	Negha sp.	Raphidioptera	Inocelliidae	GCSS00000000	GCSS01000000	SAMN03339528	PRJNA273116	1593339	INSinlTBBRAAPEI-62		2000	150	34289	86	800	863	0.0251684	33426	33392
72	Inocellia japonica	Raphidioptera	Inocelliidae	GCTF00000000	GCTF01000000	SAMN03339515	PRJNA273103	621228	INSqiqTANRABPEI-33		2000	150	36868	455	307	666	0.0180644	36202	36196
73	Turcoraphidia amara	Raphidioptera	Raphidiidae	GCPW00000000	GCPW01000000	SAMN03339558	PRJNA273145	887754	INSeqtTATRAAPEI-44		2000	150	36868	219	86	243	0.00659108	36625	36625
74	Venustoraphidia nigricollis	Raphidioptera	Raphidiidae	GCPZ00000000	GCPZ01000000	SAMN03339559	PRJNA273146	887758	INSeqtTBTRAAPEI-89		2000	150	36461	398	92	426	0.0116837	36035	36035
75	Xanthostigma gobicola	Raphidioptera	Raphidiidae	GCSF00000000	GCSF01000000	SAMN03339562	PRJNA273149	1593331	INSeqtTCARAAPEI-11		2000	150	31692	294	248	502	0.01584	31190	31179
76	Ornatoraphidia flavilabris	Raphidioptera	Raphidiidae	GCSI00000000	GCSI01000000	SAMN03339537	PRJNA273125	887744	INSeqtTCJRAAPEI-20		2000	150	47534	405	709	1047	0.0220263	46487	46482
77	Phaeostigma divina divina	Raphidioptera	Raphidiidae	GCPX00000000	GCPX01000000	SAMN03339541	PRJNA273128	1593332	INSeqtTCTRAAPEI-39		2000	150	42666	158	684	808	0.0189378	41858	41858
78	Puncha ratzeburgi	Raphidioptera	Raphidiidae	GCSJ00000000	GCSJ01000000	SAMN03339547	PRJNA273134	887748	INSeqtTDWRAAPEI-18		2000	150	39660	292	87	321	0.0080938	39339	39336
79	Phaeostigma major	Raphidioptera	Raphidiidae	GCQD00000000	GCQD01000000	SAMN03339540	PRJNA273127	292575	INShkeTAURAAPEI-57		2000	150	36094	28	26	46	0.00127445	36048	36048
80	Raphidia mediterranea	Raphidioptera	Raphidiidae	GCQE00000000	GCQE01000000	SAMN03339548	PRJNA273135	1593333	INShkeTAZRAAPEI-84		2000	150	37732	72	78	134	0.00355136	37598	37598
81	Subilla confinis	Raphidioptera	Raphidiidae	GCQF00000000	GCQF01000000	SAMN03339555	PRJNA273142	279412	INShkeTCHRAAPEI-88		2000	150	42212	40	76	114	0.00270065	42098	42098
82	Dichrostigma flavipes	Raphidioptera	Raphidiidae	GCSV00000000	GCSV01000000	SAMN03339499	PRJNA273087	279414	INSnfrTACRAAPEI-15		2000	150	46463	1355	122	1440	0.0309924	45023	45017
83	Ohmella baetica bolivari	Raphidioptera	Raphidiidae	GCQJ00000000	GCQJ01000000	SAMN03339536	PRJNA273124	887742	INSntgTAARAAPEI-215	TruSeq	2000	90	32984	205	76	247	0.00748848	32737	32737
84	Atlantoraphidia maculicollis	Raphidioptera	Raphidiidae	GCST00000000	GCST01000000	SAMN03339482	PRJNA273070	887729	INSofmTAGRAAPEI-43		2000	150	31901	60	243	275	0.00862042	31626	31621
85	Agulla sp.	Raphidioptera	Raphidiidae	GCRJ00000000	GCRJ01000000	SAMN03339480	PRJNA273068	1593334	INSqiqTAERAAPEI-15		2000	150	37476	933	350	955	0.025483	36521	36521
86	Mongoloraphidia sororcula	Raphidioptera	Raphidiidae	GCTT00000000	GCTT01000000	SAMN03339526	PRJNA273114	1593328	RINSwvkTBERAAPEI-90		2000	150	40517	665	303	902	0.0222623	39615	39614
87	Parvoraphidia microstigma 1	Raphidioptera	Raphidiidae	GEBC00000000	GEBC01000000	SAMN04201526	PRJNA299172	887746	WHINSrowEBAERAAPEI-205	TruSeq	2000	150	23464	2597	215	2608	0.1111	20856	20852
88	Parvoraphidia microstigma 2	Raphidioptera	Raphidiidae	GEAW00000000	GEAW01000000	SAMN04201526	PRJNA299172	887746	WHINSrowEBAERAAPEI-205	TruSeq	4000	150	22799	73	495	535	0.0235	22264	22262

## Sheet: Table S7
Table S7: Overview of the publicly available transcriptomic and genomic datasets (Official gene sets, OGSs) that were included in the orthology assignment step. From the published genomic data either the CDS or the transcript OGS files have been used in the orthology assignment step.
No.	Species	Order	Family	Assembly version used	Included in the analyses of Misof et al. (2014)	Included as “publicly available” by Misof et al. (2014)	Source	Contigs	Mean contig length	Median contig length	N50 of contig lengths	Max. contig length
1	Tenthredo koehleri	Hymenoptera	Tenthredinidae	updated 1KITE assembly (as described by Peters et al. 2017)	x		1KITE	24957	1358	749	2464	28472
2	Cotesia vestalis	Hymenoptera	Braconidae	updated 1KITE assembly (as described by Peters et al. 2017)	x		1KITE	26651	891	578	1364	20707
3	Exoneura robusta	Hymenoptera	Apidae	see Misof et al. (2014)	x	x	VectorBase	37439	536	400	610	5127
4	Apis mellifera	Hymenoptera	Apidae	2	x	x	BeeBase	11062	1648	1218	2213	53646
5	Nasonia vitripennis	Hymenoptera	Pteromalidae	1.2	x	x	NasoniaBase	18941	1557	1176	2089	51049
6	Nasonia vitripennis	Hymenoptera	Pteromalidae	2			NasoniaBase	32064	1376	987	1977	50136
7	Harpegnathos saltator	Hymenoptera	Formicidae	3.3	x	x	Antbase	18564	1100	654	1833	43344
8	Meloe violaceus	Coleoptera	Meloidae	updated 1KITE assembly (as described by Peters et al. 2017)	x		1KITE	20011	1081	710	1686	51470
9	Aleochara curtula	Coleoptera	Staphylinidae	updated 1KITE assembly (as described by Peters et al. 2017)	x		1KITE	21674	1207	869	1852	32053
10	Gyrinus marinus	Coleoptera	Gyrinidae	updated 1KITE assembly (as described by Peters et al. 2017)	x		1KITE	23491	866	535	1426	13197
11	Lepicerus sp.	Coleoptera	Lepiceridae	updated 1KITE assembly (as described by Peters et al. 2017)	x		1KITE	96025	603	331	914	18852
12	Priacma serrata	Coleoptera	Cupedidae	see Misof et al. (2014)	x	x	NCBI, TSA	18808	507	445	597	2721
13	Carabus granulatus	Coleoptera	Carabidae	see Misof et al. (2014)	x	x	NCBI, TSA	55582	658	543	844	6233
14	Dendroctonus ponderosae	Coleoptera	Curculionidae	see Misof et al. (2014)	x	x	NCBI, dbEST	16636	941	834	997	4063
15	Mengenilla moldrzyki	Strepsiptera	Mengenillidae	see Misof et al. (2014)	x		NCBI, TSA	60642	554	438	706	3382
16	Stylops melittae	Strepsiptera	Stylopidae	updated 1KITE assembly (as described by Peters et al. 2017)	x		1KITE	19820	1405	582	3160	24388
17	Xenos vesparum 1	Strepsiptera	Xenidae	see McKenna et al. (2019) and Additional file 2			1KITE	18280	1009	533	1821	13974
18	Xenos vesparum 2	Strepsiptera	Xenidae	see McKenna et al. (2019) and Additional file 2			1KITE	20326	984	502	1828	13331
19	Micropterix calthella	Lepidoptera	Micropterigidae	see Misof et al. (2014)	x		NCBI, TSA	137093	446	362	510	5326
20	Dyseriocrania subpurpurella	Lepidoptera	Eriocraniidae	updated 1KITE assembly (as described by Peters et al. 2017)	x		1KITE	33856	746	479	1115	10851
21	Nemophora degeerella	Lepidoptera	Adelidae	updated 1KITE assembly (as described by Peters et al. 2017)	x		1KITE	37393	944	563	1553	30389
22	Polyommatus icarus	Lepidoptera	Lycaenidae	updated 1KITE assembly (as described by Peters et al. 2017)	x		1KITE	31374	841	546.5	1265	41897
23	Parides eurimedes	Lepidoptera	Papilionidae	updated 1KITE assembly (as described by Peters et al. 2017)	x		1KITE	30635	1126	641	1944	30020
24	Zygaena fausta	Lepidoptera	Zygaenidae	updated 1KITE assembly (as described by Peters et al. 2017)	x		1KITE	33791	844	562	1208	33739
25	Manduca sexta	Lepidoptera	Sphingidae	see Misof et al. (2014)	x		NCBI, TSA	26007	875	630	1032	12740
26	Hydroptila sp.	Trichoptera	Hydroptilidae	updated 1KITE assembly (as described by Peters et al. 2017)	x		1KITE	25293	1005	610	1682	10691
27	Rhyacophila fasciata	Trichoptera	Rhyacophilidae	updated 1KITE assembly (as described by Peters et al. 2017)	x		1KITE	34857	502	323	636	12722
28	Platycentropus radiatus	Trichoptera	Limnephilidae	updated 1KITE assembly (as described by Peters et al. 2017)	x		1KITE	29522	704	467	1015	9645
29	Philopotamus ludificatus	Trichoptera	Philopotamidae	see Misof et al. (2014)	x	x	NCBI, TSA	24628	569	448	738	3348
30	Bibio marci	Diptera	Bibionidae	updated 1KITE assembly (as described by Peters et al. 2017)	x		1KITE	27747	604	408	795	10632
31	Trichocera saltator	Diptera	Trichoceridae	updated 1KITE assembly (as described by Peters et al. 2017)	x		1KITE	46623	728	400	1173	19511
32	Tipula maxima	Diptera	Tipulidae	see Misof et al. (2014)	x		NCBI, TSA	24724	603	554	740	3825
33	Aedes aegypti	Diptera	Culicidae	1.2	x	x	Vectorbase	18760	1514	1235	1980	34498
34	Aedes aegypti	Diptera	Culicidae	3.3			Vectorbase	18840	1725	1353.5	2392	34498
35	Anopheles gambiae	Diptera	Culicidae	3.6			Vectorbase	14974	1760	1356	2285	49389
36	Phlebotomus papatasi	Diptera	Psychodidae	see Misof et al. (2014)	x	x	NCBI, dbEST	17473	613	556	656	2621
37	Glossina morsitans morsitans	Diptera	Glossinidae	see Misof et al. (2014)	x	x	NCBI, dbEST	22520	732	618	876	5184
38	Glossina morsitans	Diptera	Glossinidae	1.1			Vectorbase	12406	1656	1158	2460	60477
39	Sarcophaga crassipalpis	Diptera	Sarcophagidae	see Misof et al. (2014)	x	x	NCBI, TSA	20995	488	367	527	2785
40	Rhagoletis pomonella	Diptera	Tephritidae	see Misof et al. (2014)	x	x	NCBI, TSA	24371	345	238	425	2823
41	Ceratophyllus gallinae	Siphonaptera	Ceratophyllidae	updated 1KITE assembly (as described by Peters et al. 2017)	x		1KITE	19669	1209	787	1991	14869
42	Ctenocephalides felis	Siphonaptera	Pulicidae	updated 1KITE assembly (as described by Peters et al. 2017)	x		1KITE	20283	1221	791	1987	27102
43	Boreus hyemalis	Mecoptera	Boreidae	updated 1KITE assembly (as described by Peters et al. 2017)	x		1KITE	38241	892	505	1509	27710
44	Panorpa vulgaris	Mecoptera	Panorpidae	updated 1KITE assembly (as described by Peters et al. 2017)	x		1KITE	23697	907	579	1451	10516
45	Bittacus pilicornis	Mecoptera	Bittacidae	updated 1KITE assembly (as described by Peters et al. 2017)	x		1KITE	13298	568	402	707	10315
46	Sialis lutaria	Megaloptera	Sialidae	see Misof et al. (2014)		x	NCBI, TSA	14200	510	436	581	3822
47	Corydalus cornutus	Megaloptera	Corydalidae	updated 1KITE assembly (as described by Peters et al. 2017)	x		1KITE	18664	1082	680	1713	35896
48	Pseudomallada prasinus	Neuroptera	Chrysopidae	updated 1KITE assembly (as described by Peters et al. 2017)	x		1KITE	59981	746	482	1074	32315
49	Conwentzia psociformis	Neuroptera	Coniopterygidae	updated 1KITE assembly (as described by Peters et al. 2017)	x		1KITE	33671	1060	644	1792	21002
50	Euroleon nostras	Neuroptera	Myrmeleontidae	updated 1KITE assembly (as described by Peters et al. 2017)	x		1KITE	40221	630	369	945	12436
51	Osmylus fulvicephalus	Neuroptera	Osmylidae	updated 1KITE assembly (as described by Peters et al. 2017)	x		1KITE	23032	1141	732	1834	19514
52	Subilla sp.	Raphidioptera	Raphidiidae	updated 1KITE assembly (as described by Peters et al. 2017)	x		1KITE	57801	726	379	1246	40221
53	Inocellia crassicornis	Raphidioptera	Inocelliidae	updated 1KITE assembly (as described by Peters et al. 2017)	x		1KITE	36378	816	525	1218	26505

## Sheet: Table S8
Table S8: Overview of the official gene sets (OGSs) of the four reference species used for transcript orthology assignment, including the source, version and number of genes before and after modification.
Species with acronym	Official gene set (OGS) version	Initial Gene Count	Gene count after modifications	Source	Website/Link	Last access	Download date
Acromyrmex echinatior (AECHI)	3.8	17278	17277	Hymenoptera genome database	http://hymenopteragenome.org/acromyrmex/?q=genome_consortium_datasets	14-11-2018	10-03-2015
Tribolium castaneum (TCAST)	3.0 (glean set)	16,645	16,643	BeetleBase	ftp://ftp.bioinformatics.ksu.edu/pub/BeetleBase/3.0/Sequences/	14-11-2018	18-02-2012
Bombyx mori (BMORI)	2	14623	14623	SilkDB	http://silkworm.genomics.org.cn/silkdb/doc/download.html	18-02-2012	18-02-2012
Drosophila melanogaster (DMELA)	5.51	13972	13,969	OrthoDB7 (protein set) Flybase (transcript set)	ftp://ftp.flybase.net/genomes/Drosophila_melanogaster/dmel_r5.51_FB2013_03/fasta/ ftp://cegg.unige.ch/OrthoDB7/FASTA/METAZOA/	14-11-2018	10-03-2015

## Sheet: Table S9
Table S9: List of all amino-acid sequence supermatrices generated in this study and their properties.
Supermatrix Identifier	Properties
Supermatrix A	Originally concatenated and masked domain-based partitioned supermatrix
Supermatrix B	Selected optimal subset (SOS) of amino-acid supermatrix A generated with MARE with default settings
Supermatrix C	Reduced supermatrix A after removing all partitions with zero information content (IC=0) as identified by MARE
Supermatrix D	Reduced supermatrix C after removal of two species (Micropterix calthella and Mengenilla moldrzyki) with the lowest pairwise completeness scores identified by AliStat v. 1.6
Supermatrix E	SOS of amino-acid supermatrix C generated with MARE with default settings
Supermatrix F	SOS of amino-acid supermatrix D generated with MARE with default settings
Supermatrix G	Concatenated gene-based partitioned supermatrix including all unmasked genes
Supermatrix H	Concatenated gene-based partitioned supermatrix, including only those unmasked genes with at least 95% species coverage
Supermatrix E (RCFV-corrected)	Supermatrix E after removing meta-partitions with an overall RCFV value >= 0.1
Supermatrix E (decisive)	Supermatrix E after removing meta-partitions: with less than 100% species coverage, with an alignment length of fewer than 500 sites and with > 30% ambiguous characters (X,-)
Supermatrix E-95	Supermatrix E after keeping alignment sites with at least 95% species coverage
Supermatrix E-90	Supermatrix E after keeping alignment sites with at least 90% species coverage

## Sheet: Table S10
Table S10: Fossil calibrations used in the present study. Each calibration age was provided as a lower minimum bound in MCMCtree. The node IDs correspond to the node numbers in Fig. 1 and in Additional file 3: Fig. S55.
No.	Species	Phylogenetic placement	Used as Min. Calibration Age for the Crown group	Constrained node id in the present study (i.e. used as a soft minimum constraint)	Estimated Age	Calibration Age	Reference
1	Westphalomerope maryvonnae	Crown Aparaglossata (Protomeropidae)	Aparaglossata	125	Carboniferous: 313.7 Mya	Min. 313.7 Mya	Nel et al. 2007
2	Permopanorpa inaequalis	Stem Antliophora, Permopanorpidae	Mecopterida	126	Permian: 271.8 Mya	Min. 271.8 Mya	Tillyard 1926
3	Triadogyrus sternalis	Crown Coleoptera	Coleoptera	141	Jurassic: Minimum 208.6 Mya	Min 208.6 Mya	Ponomarenko 1977
4	Dobbertinia reticulata	Crown Megaloptera	Megaloptera	168	Jurassic: 180±0.7 Mya	Min. 179.3 Mya	Handlirsch 1920
5	Elmothone martynovae	Permithonidae, Stem-Neuroptera	Megaloptera + Neuroptera	167	Permian: 271.8 Mya	Min. 271.8 Mya	Carpenter 1976
6	Libanosemidalis hammanaensis	Coniopterygidae, Coniopteryginae	Coniopteryginae	176	Lower Cretaceous: 129.41 Mya	Min. 129.4 Mya	Azar et al. 2000
7	Cretarophalis patrickmuelleri	Crown Nevrorthidae	Nevrorthidae + Sisyridae	181	Cretaceous: 98.8 Mya	Min 98.0 Mya	Wichard 2017
8	Mesypochrysa cf. intermedia	Stem Chrysopidae	Chrysopidae + (Mantispidae + Berothidae)	185	Jurassic: 158.1 Mya	Min. 158.1 Mya	Panfilov 1980
9	Promegalomus anomalus	Stem Hemerobiidae	Hemerobiidae + (Ithonidae + Myrmeleontiformia)	204	Jurassic: Oxfordian-Kimmeridgian	Min 152.5 Mya	Panfilov 1980
10	Guithone bethouxi	Stem Ithonidae (+Polystoechotidae)	Ithonidae + Myrmeleontiformia	220	Middle Jurassic: ca. 165 Mya	Min. 158.1 Mya	Zheng et al. 2016
11	Roesleriana exotica	Stem Nemopteridae	Nemopteridae + (Ascalaphidae + Myrmeleontidae)	223	Cretaceous: Aptian: 113±0.4 Mya	Min.112.6 Mya	Martins-Neto & Vulcano 1989
12	Choromyrmeleon othneius	Stem Myrmeleontidae	Myrmeleontidae + Ascalaphidae	226	Cretaceous: 121.8 Mya	Min 121.8 Mya	Ren and Guo 1996

[truncated: 10 more sheets: Table S11, Table S12, Table S13, Table S14, Table S15, Table S16, Table S17, Table S18, Table S19, Table S20]
