# Supplementary material for: An integrative phylogenomic approach to elucidate the evolutionary history and divergence times of Neuropterida (Insecta: Holometabola)
Source: BMC Evol Biol. 2020 Jun 3;20:64. doi: 10.1186/s12862-020-01631-6 (PMC7268685; doi:10.1186/s12862-020-01631-6)
Supplement: Supplementary file 4 — Additional file 4. Character matrix with coded states for 86 larval characters of Neuroptera. This is the nexus-formatted character matrix that was used for the parsimony-based analysis of the evolution of larval characters. Taxon sampling is the same as in Jandausch et al. (2018, 2019) [47, 95]. [file 12862_2020_1631_MOESM4_ESM.txt]

#NEXUS
[written Mon Feb 24 16:49:59 CET 2020 by Mesquite  version 3.2 (build 801) at DESKTOP-4V99HL5/10.224.66.252]

BEGIN TAXA;
	TITLE Taxa;
	DIMENSIONS NTAX=26;
	TAXLABELS
		Trachypachus Catops Ochthebius Raphidia Neohermes Sialis Nevrorthus Polystoechotes Ithone Hemerobius Chrysopa Osmylus Sisyra Nallachius_ Lomamyia Mucroberotha Mantispa Helicoconis Coniopteryx Psychopsis Nymphes Ascalaphus Myrmeleon Pterocroce Croce Nemoptera 
	;

END;


BEGIN CHARACTERS;
	TITLE  Character_Matrix;
	DIMENSIONS  NCHAR=86;
	FORMAT DATATYPE = STANDARD GAP = - MISSING = ? SYMBOLS = "  0 1 2 3 4 5 6 7 8 9";
	CHARSTATELABELS 
		1 cervix, 2 head_shape, 3 orientation_mouthparts, 4 shape_frontoclyeus, 5 gula, 6 neck_region, 7 paired_postoccipital_pads /  absent present, 8 temples, 9 hypostomal_bridge, 10 frontoclypeal_sulcus, 11 middorsal_cervical_apodeme, 12 shape_tentorium_, 13 massiveness_of_tentorium /  normal increased, 14 posterior_tentorial_grooves, 15 tentorial_bridge, 16 position_anterior_pits, 17 number_corneae, 18 size_of_cornea_lenses /  normal increased, 19 shape_ocular_region, 20 labrum, 21 pseudolabral_prominence /  absent present, 22 multisegmentation_of_antenna /  absent present, 23 antennomeres_1, 24 '+', 25 2_fused, 26 fixed_curvature, 27 shape_flagellum, 28 terminal_seta, 29 sensorium_of_antepenultimate_antennomere, 30 scales, 31 tricondylic_articulation, 32 stylet, 33 length_stylet, 34 shape_stylet, 35 thickness_mandible, 36 slender_teeth, 37 length_teeth, 38 number_teeth, 39 size_maxillary_groove, 40 width_cardo, 41 sulcus_cardo, 42 longitudinal_apodemal_ridge_, 43 poison_channel, 44 galea, 45 palp, 46 M._15, 47 teeth_blade /  not_convex strongly_convex_, 48 intrinsic_muscle, 49 Convexity_of_labial_region, 50 postmentum /  present absent, 51 shape_postmentum, 52 prementum /  not_increased enlarged, 53 median_separation_prementum, 54 size_of_separated_premental_halves /  present absent, 55 baguette, 56 labial_palp, 57 reduced_palpomeres, 58 size_palpomeres, 59 sensory_pit, 60 sensory_area, 61 cephalic_gland, 62 mesal_gland /  absent present, 63 lateral_gland /  vertical_or_oblique horizontal, 64 sharp_bend_between_prepharynx_and_pharynx /  subparallel strongly_rounded_posterior_to_prothorax, 65 arrangement_of_muscles_of_prepharyngeal_sucking_pump, 66 shape_of_postcephalic_body, 67 proportion_head_abdomen /  absent present, 68 specialised_setae /  absent present, 69 setiferous_tubercles_ /  absent present, 70 dolichasterine_setae, 71 trifid_setiferous_projections, 72 series_of_scoli /  absent present, 73 hind_leg_fusion /  single_ double, 74 deep_transverse_furrow_on_proximal_ventral_tibia /  absent present, 75 claws, 76 pseudoclaw /  absent straight 'zigzag-shaped', 77 empodium, 78 abdominal_tracheal_gills, 79 scarabaeiform_larva /  absent present, 80 urogomphi /  exposed concealed, 81 adhesive_structure_of_segment_X /  open_ closed, 82 exposure_of_segment_X, 83 connection_between_midgut_and_endgut, 84 cryptonephridism /  absent present, 85 habitat, 86 association_with_sponges ; 
	MATRIX
	Trachypachus    0010300000000100100200000000000000--200000000000-00-0010000000000000000000000100000011
	Catops          0000000001010000600000000000000000--000000000000-00-0010000000000000000010000100000011
	Ochthebius      0000000000010000100000000000000000--000000000000-00-0010000000000000000010000100001011
	Raphidia        0010110100000100000000000000000000--200000000000-00-0000000000000000000000000000000000
	Neohermes       0010110100000100100000000010000000--000000000000-00-0000000000000000000000010000001000
	Sialis          0000000000000000100000000010000000--000000000000-00-0000000000000000000000010000001000
	Nevrorthus      10101101000001006-0201000000011000--000011110100-00-0000001110000000000000000000101000
	Polystoechotes  1111100000010000100200010000010010--0000111?0?01000-000000????00000000000000?000??0000
	Ithone          1111000000010000700200010000010010--0000111?0?01000-000000????000000000000001000??0000
	Hemerobius      1010000000000000400201000100011000--001111110101000-0000001?10000000000000100000?20000
	Chrysopa        1010000000000000100200000100011000--001111110101000-0000001110000010000000100010120000
	Osmylus         1010000000000000100201000100011300--000111110101000-0000001110000000000000000000120000
	Sisyra          1210000000001000110101000100011300--010001110011-1---1--001011100010100010020000111100
	Nallachius_     1010000001000010(6 7)00200000100011100--0000111?0?01100-000000?????01000000000100000??0000
	Lomamyia        101000010100?010500200000101011100--0000111?0?01100-000000?????010000000?0101010??0000
	Mucroberotha    101000010100?0?0-00200000101011100--0000111?0?01100-000000?????0?00000000010??10??0000
	Mantispa        1110000101000000400200000101010200--010011110101000-000000???00010000001211010101?0000
	Helicoconis     1110001000000001200210100100111200--0100111?1?01000-1011011110000000000000000000??0000
	Coniopteryx     1110001000000001202210100100110200--010011111101000-10110101100000000000000000001?0000
	Psychopsis      101021011000?200200200000000011000--1000111?0?010010000000?????001010000001000001?0000
	Nymphes         101020011000?200(0 1)01200001000011001101000111?0?010011000000?????10101010000000000??0000
	Ascalaphus      1010200110100200002200001000011001111000111?0?010011000010????0101010110000000011?0000
	Myrmeleon       10102001101002000022000010000110011110001111010100110000101110010101011000000001120000
	Pterocroce      101021011010?200001200000000010000--1000111?0?010011001010?????10101000000-00001??0000
	Croce           101021011010?200001200000000011001011000111?0?010011001010?????10101000000-00001??0000
	Nemoptera       10102001101??2?0001200?020-0010000--1000?11?0?010011-00010?????10101000000000001??0000

;
OPTIONS MSTAXA = POLYMORPH;

END;
BEGIN ASSUMPTIONS;
	OPTIONS DEFTYPE = unord PolyTcount = MINSTEPS;
	TYPESET * UNTITLED   =  unord:  1 -  86;


, ord :   1 -86;

END;

BEGIN TREES;
	Title 'Trees from "Neuropterida_1KITE_matrix.nex"';
	ID 017077bd9df31;
	LINK Taxa = Taxa;
	TRANSLATE
[0] 		1 Trachypachus,
[1] 		2 Catops,
[2] 		3 Ochthebius,
[3] 		4 Raphidia,
[4] 		5 Neohermes,
[5] 		6 Sialis,
[6] 		7 Nevrorthus,
[7] 		8 Polystoechotes,
[8] 		9 Ithone,
[9] 		10 Hemerobius,
[10] 		11 Chrysopa,
[11] 		12 Osmylus,
[12] 		13 Sisyra,
[13] 		14 Nallachius_,
[14] 		15 Lomamyia,
[15] 		16 Mucroberotha,
[16] 		17 Mantispa,
[17] 		18 Helicoconis,
[18] 		19 Coniopteryx,
[19] 		20 Psychopsis,
[20] 		21 Nymphes,
[21] 		22 Ascalaphus,
[22] 		23 Myrmeleon,
[23] 		24 Pterocroce,
[24] 		25 Croce,
[25] 		26 Nemoptera;
	TREE t1 = (1,((4,((7,((((14,(16,(15,17))),(10,11)),(((18,19),(12,13)),(8,9))),(20,((24,25),(26,(21,(22,23))))))),(5,6))),(2,3)));
	TREE t2 = (1,((4,((7,(((11,(10,(14,(16,(15,17))))),(((18,19),(12,13)),(8,9))),(20,((24,25),(26,(21,(22,23))))))),(5,6))),(2,3)));
	TREE t3 = (1,((4,((7,((((11,(10,(14,(16,(15,17))))),((18,19),(12,13))),(8,9)),(20,((24,25),(26,(21,(22,23))))))),(5,6))),(2,3)));
	TREE t4 = (1,(((4,(5,6)),(7,((((11,(10,(14,(16,(15,17))))),((18,19),(12,13))),(8,9)),(20,((24,25),(26,(21,(22,23)))))))),(2,3)));
	TREE t5 = (1,(((4,(7,((((11,(10,(14,(16,(15,17))))),((18,19),(12,13))),(8,9)),(20,((24,25),(26,(21,(22,23)))))))),(5,6)),(2,3)));
	TREE t6 = (1,(((4,(7,(((11,(10,(14,(16,(15,17))))),(((18,19),(12,13)),(8,9))),(20,((24,25),(26,(21,(22,23)))))))),(5,6)),(2,3)));
	TREE t7 = (1,(((4,(7,((((14,(16,(15,17))),(10,11)),(((18,19),(12,13)),(8,9))),(20,((24,25),(26,(21,(22,23)))))))),(5,6)),(2,3)));
	TREE t8 = (1,(((4,(7,((((11,(10,(14,(17,(15,16))))),((18,19),(12,13))),(8,9)),(20,((24,25),(26,(21,(22,23)))))))),(5,6)),(2,3)));
	TREE t9 = (1,(((4,(7,((((11,(10,(14,(17,(15,16))))),(12,(13,(18,19)))),(8,9)),(20,((24,25),(26,(21,(22,23)))))))),(5,6)),(2,3)));
	TREE t10 = (1,(((4,(7,(((11,(10,(14,(17,(15,16))))),(((18,19),(12,13)),(8,9))),(20,((24,25),(26,(21,(22,23)))))))),(5,6)),(2,3)));
	TREE t11 = (1,(((4,(7,(((((14,(17,(15,16))),((18,19),(12,13))),(10,11)),(8,9)),(20,((24,25),(26,(21,(22,23)))))))),(5,6)),(2,3)));
	TREE t12 = (1,(((4,(7,(((((14,(17,(15,16))),(10,11)),((18,19),(12,13))),(8,9)),(20,((24,25),(26,(21,(22,23)))))))),(5,6)),(2,3)));
	TREE t13 = (1,(((4,(7,((((14,(17,(15,16))),(10,11)),(((18,19),(12,13)),(8,9))),(20,((24,25),(26,(21,(22,23)))))))),(5,6)),(2,3)));
	TREE t14 = (1,((2,3),((4,(5,6)),(7,((((11,(10,(14,(17,(15,16))))),((18,19),(12,13))),(8,9)),(20,((24,25),(26,(21,(22,23))))))))));
	TREE t15 = (1,(((4,(5,6)),(7,((((11,(10,(14,(17,(15,16))))),(12,(13,(18,19)))),(8,9)),(20,((24,25),(26,(21,(22,23)))))))),(2,3)));
	TREE t16 = (1,((4,((7,((((11,(10,(14,(17,(15,16))))),(12,(13,(18,19)))),(8,9)),(20,((24,25),(26,(21,(22,23))))))),(5,6))),(2,3)));
	TREE t17 = (1,(((4,(5,6)),(7,((((((18,19),(12,13)),(14,(17,(15,16)))),(10,11)),(8,9)),(20,((24,25),(26,(21,(22,23)))))))),(2,3)));
	TREE t18 = (1,(((4,(5,6)),(7,((((14,(17,(15,16))),(10,11)),(((18,19),(12,13)),(8,9))),(20,((24,25),(26,(21,(22,23)))))))),(2,3)));
	TREE t19 = (1,(((4,(5,6)),(7,(((((14,(17,(15,16))),(10,11)),((18,19),(12,13))),(8,9)),(20,((24,25),(26,(21,(22,23)))))))),(2,3)));
	TREE t20 = (1,((4,((7,(((((14,(17,(15,16))),(10,11)),((18,19),(12,13))),(8,9)),(20,((24,25),(26,(21,(22,23))))))),(5,6))),(2,3)));
	TREE t21 = (1,((4,((7,((((14,(17,(15,16))),(10,11)),(((18,19),(12,13)),(8,9))),(20,((24,25),(26,(21,(22,23))))))),(5,6))),(2,3)));
	TREE t22 = (1,((4,((7,((((11,(10,(14,(17,(15,16))))),((18,19),(12,13))),(8,9)),(20,((24,25),(26,(21,(22,23))))))),(5,6))),(2,3)));
	TREE t23 = (1,((4,((7,(((((14,(17,(15,16))),((18,19),(12,13))),(10,11)),(8,9)),(20,((24,25),(26,(21,(22,23))))))),(5,6))),(2,3)));
	TREE t24 = (1,(((4,(5,6)),(7,(((11,(10,(14,(17,(15,16))))),(((18,19),(12,13)),(8,9))),(20,((24,25),(26,(21,(22,23)))))))),(2,3)));
	TREE t25 = (1,((4,((7,(((11,(10,(14,(17,(15,16))))),(((18,19),(12,13)),(8,9))),(20,((24,25),(26,(21,(22,23))))))),(5,6))),(2,3)));
	TREE t26 = (1,(((4,(7,(((((14,(16,(15,17))),(10,11)),((18,19),(12,13))),(8,9)),(20,((24,25),(26,(21,(22,23)))))))),(5,6)),(2,3)));
	TREE t27 = (1,((2,3),(4,(5,6),(7,((10,11,(14,(15,16,17)),(12,13,(18,19)),(8,9)),(20,((24,25),(26,(21,(22,23))))))))));

END;


BEGIN NOTES;

	SU  C = 82 N = selected B = TRUE;

END;

BEGIN MESQUITECHARMODELS;
	ProbModelSet * UNTITLED   =  'Mk1 (est.)':  1 -  86;
END;

Begin MESQUITE;
		MESQUITESCRIPTVERSION 2;
		TITLE AUTO;
		tell ProjectCoordinator;
		timeSaved 1582559400110;
		getEmployee #mesquite.minimal.ManageTaxa.ManageTaxa;
		tell It;
			setID 0 2821776655163724803;
		endTell;
		getEmployee #mesquite.charMatrices.ManageCharacters.ManageCharacters;
		tell It;
			setID 0 6361277071047397960;
			tell It;
				setSelected  82;
				attachments ;
			endTell;
			mqVersion 320;
			checksumv 0 3 1860198711 null  getNumChars 86 numChars 86 getNumTaxa 26 numTaxa 26   short true   bits 255   states 255   sumSquaresStatesOnly 67344.0 sumSquares 67344.0 longCompressibleToShort false usingShortMatrix true   NumFiles 1 NumMatrices 1;
			mqVersion;
		endTell;
		getWindow;
		tell It;
			suppress;
			setResourcesState false false 100;
			setPopoutState 300;
			setExplanationSize 0;
			setAnnotationSize 0;
			setFontIncAnnot 0;
			setFontIncExp 0;
			setSize 1920 961;
			setLocation -8 -8;
			setFont SanSerif;
			setFontSize 10;
			getToolPalette;
			tell It;
			endTell;
			desuppress;
		endTell;
		getEmployee  #mesquite.trees.BasicTreeWindowCoord.BasicTreeWindowCoord;
		tell It;
			makeTreeWindow #2821776655163724803  #mesquite.trees.BasicTreeWindowMaker.BasicTreeWindowMaker;
			tell It;
				suppressEPCResponse;
				setTreeSource  #mesquite.trees.StoredTrees.StoredTrees;
				tell It;
					setTreeBlock 1;
					setTreeBlockID 017077bd9df31;
					toggleUseWeights off;
				endTell;
				setAssignedID 965.1582557378923.7954584831136242387;
				getTreeWindow;
				tell It;
					setExplanationSize 30;
					setAnnotationSize 20;
					setFontIncAnnot 0;
					setFontIncExp 0;
					setSize 1820 889;
					setLocation -8 -8;
					setFont SanSerif;
					setFontSize 10;
					getToolPalette;
					tell It;
					endTell;
					setActive;
					getTreeDrawCoordinator #mesquite.trees.BasicTreeDrawCoordinator.BasicTreeDrawCoordinator;
				tell It;
					suppress;
					setTreeDrawer  #mesquite.trees.SquareLineTree.SquareLineTree;
					tell It;
						setNodeLocs #mesquite.trees.NodeLocsStandard.NodeLocsStandard;
						tell It;
							branchLengthsToggle off;
							toggleScale on;
							toggleBroadScale off;
							toggleCenter on;
							toggleEven on;
							setFixedTaxonDistance 0;
						endTell;
						setEdgeWidth 4;
						showEdgeLines on;
						orientUp;
					endTell;
					setBackground White;
					setBranchColor Black;
					showNodeNumbers off;
					showBranchColors on;
					labelBranchLengths off;
					centerBrLenLabels on;
					showBrLensUnspecified on;
					showBrLenLabelsOnTerminals on;
					setBrLenLabelColor 0 0 255;
					setNumBrLenDecimals 6;
					desuppress;
					getEmployee #mesquite.trees.BasicDrawTaxonNames.BasicDrawTaxonNames;
					tell It;
						setColor Black;
						toggleColorPartition off;
						toggleColorAssigned on;
						toggleShadePartition off;
						toggleShowFootnotes on;
						toggleNodeLabels on;
						toggleCenterNodeNames off;
						toggleShowNames on;
						namesAngle ?;
					endTell;
				endTell;
					setTreeNumber 1;
					setTree '(1,((4,((((7,13),(12,(14,(((16,(15,17)),11),(10,((8,9),(20,((24,25),(21,(26,(22,23))))))))))),(18,19)),(5,6))),(2,3)));';
					setDrawingSizeMode 0;
					toggleLegendFloat on;
					scale 0;
					toggleTextOnTree off;
					togglePrintName on;
					showWindow;
					newAssistant  #mesquite.ancstates.TraceCharacterHistory.TraceCharacterHistory;
				tell It;
					suspend ;
					setDisplayMode  #mesquite.ancstates.ShadeStatesOnTree.ShadeStatesOnTree;
					tell It;
						toggleLabels off;
						togglePredictions off;
						toggleGray off;
					endTell;
					setHistorySource  #mesquite.ancstates.RecAncestralStates.RecAncestralStates;
					tell It;
						getCharacterSource  #mesquite.charMatrices.CharSrcCoordObed.CharSrcCoordObed;
						tell It;
							setCharacterSource #mesquite.charMatrices.StoredCharacters.StoredCharacters;
							tell It;
								setDataSet #6361277071047397960;
							endTell;
						endTell;
						setMethod  #mesquite.stochchar.MargProbAncStates.MargProbAncStates;
						tell It;
							setModelSource  #mesquite.stochchar.CurrentProbModels.CurrentProbModels;
							getEmployee #mesquite.stochchar.zMargLikeCateg.zMargLikeCateg;
							tell It;
								setReportMode Proportional_Likelihoods;
								setRootMode Use_Root_State_Frequencies_as_Prior;
								setDecision 2.0;
								setUnderflowCheckFreq 2;
							endTell;
						endTell;
						toggleShowSelectedOnly off;
					endTell;
					setCharacter 84;
					setMapping 1;
					toggleShowLegend on;
					setColorMode 0;
					toggleWeights on;
					setInitialOffsetX 4;
					setInitialOffsetY -244;
					setLegendWidth 142;
					setLegendHeight 164;
					resume ;
				endTell;
				endTell;
				desuppressEPCResponse;
				getEmployee #mesquite.trees.ColorBranches.ColorBranches;
				tell It;
					setColor Red;
					removeColor off;
				endTell;
				getEmployee #mesquite.ornamental.BranchNotes.BranchNotes;
				tell It;
					setAlwaysOn off;
				endTell;
				getEmployee #mesquite.ornamental.ColorTreeByPartition.ColorTreeByPartition;
				tell It;
					colorByPartition off;
				endTell;
				getEmployee #mesquite.ornamental.DrawTreeAssocDoubles.DrawTreeAssocDoubles;
				tell It;
					setOn on;
					toggleShow consensusFrequency;
					setDigits 4;
					writeAsPercentage off;
					toggleCentred off;
					toggleHorizontal on;
					toggleWhiteEdges on;
					toggleShowOnTerminals on;
					setFontSize 10;
					setOffset 0  0;
				endTell;
				getEmployee #mesquite.ornamental.DrawTreeAssocStrings.DrawTreeAssocStrings;
				tell It;
					setOn on;
					toggleCentred on;
					toggleHorizontal on;
					setFontSize 10;
					setOffset 0  0;
					toggleShowOnTerminals on;
				endTell;
				getEmployee #mesquite.trees.TreeInfoValues.TreeInfoValues;
				tell It;
					panelOpen false;
				endTell;
			endTell;
		endTell;
		getEmployee  #mesquite.charMatrices.BasicDataWindowCoord.BasicDataWindowCoord;
		tell It;
			showDataWindow #6361277071047397960 #mesquite.charMatrices.BasicDataWindowMaker.BasicDataWindowMaker;
			tell It;
				getWindow;
				tell It;
					setExplanationSize 30;
					setAnnotationSize 20;
					setFontIncAnnot 0;
					setFontIncExp 0;
					setSize 1820 889;
					setLocation -8 -8;
					setFont SanSerif;
					setFontSize 10;
					getToolPalette;
					tell It;
					endTell;
					setTool mesquite.charMatrices.BasicDataWindowMaker.BasicDataWindow.arrow;
					colorCells  #mesquite.charMatrices.NoColor.NoColor;
					colorRowNames  #mesquite.charMatrices.TaxonGroupColor.TaxonGroupColor;
					colorColumnNames  #mesquite.charMatrices.CharGroupColor.CharGroupColor;
					colorText  #mesquite.charMatrices.NoColor.NoColor;
					setBackground White;
					toggleShowNames on;
					toggleShowTaxonNames on;
					toggleTight off;
					toggleThinRows off;
					toggleShowChanges on;
					toggleSeparateLines off;
					toggleShowStates on;
					toggleAutoWCharNames on;
					toggleAutoTaxonNames off;
					toggleShowDefaultCharNames off;
					toggleConstrainCW on;
					toggleBirdsEye off;
					toggleShowPaleGrid off;
					toggleShowPaleCellColors off;
					toggleShowPaleExcluded off;
					togglePaleInapplicable on;
					toggleShowBoldCellText off;
					toggleAllowAutosize on;
					toggleColorsPanel off;
					toggleDiagonal on;
					setDiagonalHeight 80;
					toggleLinkedScrolling on;
					toggleScrollLinkedTables off;
				endTell;
				showWindow;
				getWindow;
				tell It;
					forceAutosize;
				endTell;
				getEmployee #mesquite.charMatrices.AlterData.AlterData;
				tell It;
					toggleBySubmenus off;
				endTell;
				getEmployee #mesquite.charMatrices.ColorByState.ColorByState;
				tell It;
					setStateLimit 9;
					toggleUniformMaximum on;
				endTell;
				getEmployee #mesquite.charMatrices.ColorCells.ColorCells;
				tell It;
					setColor Red;
					removeColor off;
				endTell;
				getEmployee #mesquite.categ.StateNamesStrip.StateNamesStrip;
				tell It;
					showStrip off;
				endTell;
				getEmployee #mesquite.charMatrices.AnnotPanel.AnnotPanel;
				tell It;
					togglePanel off;
				endTell;
				getEmployee #mesquite.charMatrices.CharReferenceStrip.CharReferenceStrip;
				tell It;
					showStrip off;
				endTell;
				getEmployee #mesquite.charMatrices.QuickKeySelector.QuickKeySelector;
				tell It;
					autotabOff;
				endTell;
				getEmployee #mesquite.charMatrices.SelSummaryStrip.SelSummaryStrip;
				tell It;
					showStrip off;
				endTell;
				getEmployee #mesquite.categ.SmallStateNamesEditor.SmallStateNamesEditor;
				tell It;
					panelOpen true;
				endTell;
			endTell;
		endTell;
		endTell;
end;
